# Supplementary material for: Continuous radon monitoring during seven years of volcanic unrest at Campi Flegrei caldera (Italy)
Source: Sci Rep. 2020 Jun 12;10:9551. doi: 10.1038/s41598-020-66590-w (PMC7293226; doi:10.1038/s41598-020-66590-w)
Supplement: Supplementary file 2 — Supplementary Information 2. [file 41598_2020_66590_MOESM2_ESM.xlsx]

## Sheet: data
OLB Site						MSA Site
date	T (°C)	RU (%)	P (mbar)	Rn (Bq/m3)		date	T (°C)	RU (%)	P (mbar)	Rn (Bq/m3)		date	RSAM (m/s)		date	background seismicity		date	displacement (cm)		date	CO2 flux (t/d)
2011-07-29	31.78	81.5458	1011	33310.2		2011-10-07	31.2333	60.8777	1031.67	12349.6		2011-07-04	6.40468e-06		2011-07-10 03:01:59	70		2011-07-06	9.078		October 2012	154.5
2011-07-30	31.8125	81.75	1015.88	27915.5		2011-10-08	28.75	67.6658	1030.75	10330.1		2011-07-05	6.54606e-06		2011-07-23 12:27:03	71		2011-07-13	9.353		October 2012	175
2011-07-31	31.8875	81.5875	1015.25	27509.6		2011-10-09	26	73.1092	1033	7680.24		2011-07-06	6.09663e-06		2011-09-02 19:34:53	72		2011-07-20	9.247		January 2013	228.66
2011-08-01	31.9	81.7042	1016.5	24103.8		2011-10-10	26	69.9313	1042	5237.07		2011-07-07	5.35735e-06		2011-09-08 02:56:11	73		2011-07-27	9.355		January 2013	185
2011-08-02	31.9	81.8292	1020	19494.2		2011-10-17	26.08	65.8873	1046	5729.45		2011-07-08	5.59329e-06		2011-10-04 23:55:40	74		2011-08-03	9.17		January 2013	174
2011-08-03	31.9875	82.2375	1021.88	15771.1		2011-10-18	27.1	62.3597	1048.8	5623.07		2011-07-09	5.41796e-06		2011-11-28 17:40:06	75		2011-08-10	9.327		May 2013	177.16
2011-08-04	32	82.21	1018.62	19755.7		2011-10-19	27.3	62.5341	1048.25	5806.56		2011-07-10	5.3829e-06		2011-12-03 21:30:48	76		2011-08-17	9.466		February 2014	63.8599
2011-08-05	32.0875	82.4	1017.25	19653.9		2011-10-20	27.2625	63.8163	1043.25	7369.69		2011-07-11	5.39276e-06		2012-01-14 07:42:40	77		2011-08-24	9.445		July 2014	302.82
2011-08-06	32.1	82.04	1017.25	22326.2		2011-10-21	27.3	64.4563	1043.5	6926.09		2011-07-12	5.54156e-06		2012-01-22 08:01:05	78		2011-08-31	9.622		October 2014	409.939
2011-08-07	32.1625	82.1	1017.38	22385.3		2011-10-22	26.425	67.2796	1045.5	5104.15		2011-07-13	5.45235e-06		2012-01-25 00:23:14	79		2011-09-07	9.725		October 2014	256
2011-08-08	32.2	82.1375	1017.75	22151.3		2011-10-23	26.475	67.1147	1043	6224.78		2011-07-14	5.25777e-06		2012-01-31 18:47:01	80		2011-09-14	9.634		October 2014	218
2011-08-09	32.2	82.3	1017.25	21622.8		2011-10-24	25.5875	69.5724	1040.38	6525.81		2011-07-15	5.15696e-06		2012-02-10 00:29:09	81		2011-09-21	10.081		February 2015	269.86
2011-08-10	32.2	82.35	1019.57	16826.3		2011-10-25	26.3	67.1653	1040.25	7370.2		2011-07-16	5.46273e-06		2012-02-11 03:52:09	82		2011-09-28	10.411		March 2016	266
2011-08-11	32.2	82.4	1020.38	13973.3		2011-10-26	26.375	67.853	1041.75	6463.3		2011-07-17	6.17873e-06		2012-02-25 17:47:42	83		2011-10-05	10.463		2016-04-01	485.662
2011-08-12	32.2	81.3	1017.12	21845.3		2011-10-27	26.825	66.472	1045	5614.98		2011-07-18	5.98391e-06		2012-03-29 08:27:58	84		2011-10-12	10.781		May 2017	578
2011-08-13	32.2	81.29	1014.67	26362.7		2011-10-28	26.8167	67.0381	1049.33	3665.23		2011-07-19	6.13237e-06		2012-04-11 23:07:17	85		2011-10-19	11.026		July 2017	594.688
2011-08-14	32.2	81.6958	1014.38	28171.3		2011-10-29	26.6125	67.645	1049.88	3158.65		2011-07-20	6.06584e-06		2012-04-19 16:40:30	86		2011-10-26	10.279
2011-08-15	32.2	81.5	1016	26253.5		2011-10-30	26.2	69.1629	1047.11	3804.01		2011-07-21	6.05918e-06		2012-04-22 21:37:40	87		2011-11-02	10.286
2011-08-16	32.225	81.7182	1017	24646		2011-10-31	26.25	68.5442	1045.75	4588.54		2011-07-22	6.64963e-06		2012-05-27 22:26:38	88		2011-11-09	10.685
2011-08-17	32.3	81.85	1018.38	22368.6		2011-11-01	26.1625	69.3008	1045.25	4469.92		2011-07-23	5.96565e-06		2012-06-01 21:55:28	89		2011-11-16	11.226
2011-08-18	32.3	80.9	1020	24465.4		2011-11-02	25.8125	70.5942	1044.62	4178.64		2011-07-24	6.56011e-06		2012-06-05 01:55:36	90		2011-11-23	10.922
2011-08-19	32.3625	80.8143	1021.62	23977.4		2011-11-03	24.9125	74.325	1039.12	5164.21		2011-07-25	6.86515e-06		2012-07-06 03:05:48	91		2011-11-30	11.294
2011-08-20	32.4	81.55	1020.88	21904.2		2011-11-04	28.8625	65.1375	1038.5	9015.18		2011-07-26	6.62238e-06		2012-08-02 13:55:44	92		2011-12-07	11.157
2011-08-21	32.4	81.3857	1020.12	23450.2		2011-11-05	27.9125	67.5375	1041.38	7735.8		2011-07-27	6.00907e-06		2012-08-04 01:08:16	93		2011-12-14	10.82
2011-08-22	32.4	81.45	1019	25539.1		2011-11-06	25.7	68.7625	1040.5	7734.42		2011-07-28	6.30985e-06		2012-08-22 07:01:35	94		2011-12-21	11.301
2011-08-27	32.6	81.2357	1015.33	26305		2011-11-07	25.275	68.7	1046.5	4638.93		2011-07-29	6.10223e-06		2012-08-26 23:14:10	95		2011-12-28	11.025
2011-08-28	32.6125	81.4133	1016.75	31001		2011-11-08	26.1	67	1048.6	4394.03		2011-07-30	5.37025e-06		2012-08-31 05:53:16	96		2012-01-04	11.15
2011-08-29	32.7	81.87	1016.25	30937.4		2011-11-09	25.675	67.575	1046.75	5292.98		2011-07-31	5.47063e-06		2012-09-07 07:15:46	97		2012-01-11	11.097
2011-08-30	32.6375	81.2909	1015.25	34284.3		2011-11-10	25.85	68.0833	1044.67	6020.13		2011-08-01	5.76907e-06		2012-09-15 09:18:10	98		2012-01-18	11.223
2011-08-31	32.6625	81.08	1016.38	34258.2		2011-11-11	25.65	68.45	1050.5	3213.16		2011-08-02	5.79809e-06		2012-09-21 09:26:20	99		2012-01-25	11.296
2011-09-01	32.7	81.4652	1018.88	31438.2		2011-11-12	25.45	68.0375	1052.88	2485.57		2011-08-03	5.60154e-06		2012-10-03 00:25:28	100		2012-02-01	11.357
2011-09-02	32.7	81.5708	1017.25	33539.2		2011-11-13	24.175	69.525	1055.5	1233.38		2011-08-04	5.87648e-06		2012-10-04 23:43:44	101		2012-02-08	11.372
2011-09-03	32.7	81.7458	1016.17	33514.2		2011-11-14	22.75	71.9	1053	1715.75		2011-08-05	6.01885e-06		2012-10-11 22:11:53	102		2012-02-15	11.157
2011-09-04	31	81.5917	1015.08	16616.8		2011-11-15	22.9	70.5333	1046	4965.9		2011-08-06	5.87957e-06		2012-10-14 15:22:29	103		2012-02-22	11.474
2011-09-05	32.3429	81.675	1014	31276.6		2011-11-16	23.5125	68.675	1046.5	5267.22		2011-08-07	5.83073e-06		2012-10-16 00:05:52	104		2012-02-29	11.738
2011-09-06	32.7875	81.1941	1021.88	26778.6		2011-11-17	23.675	68.1625	1049.88	3953.46		2011-08-08	5.9479e-06		2012-10-27 03:09:46	105		2012-03-07	11.951
2011-09-07	32.7625	81.12	1017.75	19739.2		2011-11-18	23.0625	69	1051.75	3016.73		2011-08-09	6.05888e-06		2012-12-13 05:00:24	106		2012-03-14	11.61
2011-09-08	32.75	80.9	1014.25	31444.8		2011-11-19	22.8375	68.875	1050.88	3552.22		2011-08-10	6.39528e-06		2012-12-16 06:50:59	107		2012-03-21	11.785
2011-09-09	32.75	80.95	1015.5	35056.6		2011-11-20	23.1	68.1	1049.75	4326.78		2011-08-11	6.37918e-06		2012-12-22 23:55:54	108		2012-03-28	11.944
2011-09-10	32.8	80.7917	1018.12	35379.7		2011-11-21	23.9375	66.6875	1046.75	6250.43		2011-08-12	6.4111e-06		2012-12-25 18:10:28	109		2012-04-04	11.579
2011-09-11	32.8	80.3478	1018.38	31908.2		2011-11-22	24.625	66.2125	1042.25	8456.17		2011-08-13	6.61624e-06		2012-12-27 21:16:05	110		2012-04-11	11.59
2011-09-12	32.8	81.8077	1017.62	29594.5		2011-11-23	24.675	66.4875	1044.75	6709.89		2011-08-14	6.259e-06		2012-12-29 19:27:33	111		2012-04-18	11.482
2011-09-13	32.8	81.5292	1016	30063.2		2011-11-24	24.825	66.6125	1050.75	4032.15		2011-08-15	6.39104e-06		2012-12-31 00:26:57	112		2012-04-25	11.366
2011-09-14	32.85	81.3958	1015.75	25915.1		2011-11-25	24.725	66.8375	1053.12	3084.65		2011-08-16	5.99837e-06		2013-01-02 16:17:55	113		2012-05-02	11.61
2011-09-15	32.9	81.5375	1017.62	16244		2011-11-26	24.3625	67.3125	1054.62	2409.45		2011-08-17	6.42254e-06		2013-01-05 20:44:12	114		2012-05-09	11.504
2011-09-16	32.95	81.8958	1019.5	8131.9		2011-11-27	23.7625	67.85	1054.88	2243.65		2011-08-18	6.26354e-06		2013-01-18 23:50:21	115		2012-05-16	11.978
2011-09-23	32.6	81.7708	1013.5	29461.9		2011-11-28	24.1167	66.8333	1053	3435.77		2011-08-19	6.55652e-06		2013-01-23 23:44:27	116		2012-05-23	12.079
2011-09-24	32.68	81.5958	1016.6	25016.9		2011-11-29	23.1571	68.3429	1052.14	3000.74		2011-08-20	5.73262e-06		2013-01-26 09:33:07	117		2012-05-30	12.181
2011-09-25	32.675	81.4875	1018.38	23965.6		2011-11-30	23.2	67.5875	1054.5	1820.61		2011-08-21	6.1388e-06		2013-01-30 23:05:32	118		2012-06-06	12.283
2011-09-26	32.6625	81.4	1020.25	21229		2011-12-01	23.2375	67.1375	1055.38	1570.43		2011-08-22	6.45622e-06		2013-01-31 23:23:20	119		2012-06-13	12.55
2011-09-27	32.475	81.6917	1014.75	22210.8		2011-12-02	23.6714	66.5429	1052	3567.62		2011-08-23	6.04187e-06		2013-02-07 00:14:26	120		2012-06-20	12.707
2011-09-28	32.6	81.4292	1021.38	17982.2		2011-12-03	24.125	66.1625	1049.75	5206.73		2011-08-24	5.90314e-06		2013-04-03 02:09:50	121		2012-06-27	12.97
2011-09-29	32.65	81	1022.75	18360.1		2011-12-04	24.35	66.225	1046.5	6575.56		2011-08-25	5.82725e-06		2013-04-05 21:55:45	122		2012-07-04	13.025
2011-09-30	32.6714	80.8375	1023.86	18714.7		2011-12-05	24.75	65.9125	1041.5	8658.38		2011-08-26	5.90641e-06		2013-04-09 03:55:18	123		2012-07-11	13.298
2011-10-01	32.6	81.2125	1024.12	19509.5		2011-12-06	24.15	66.8625	1041.25	7786.87		2011-08-27	6.05995e-06		2013-05-12 02:41:59	124		2012-07-18	13.634
2011-10-02	32.6	81.1417	1022.25	22313.1		2011-12-07	23.4125	67.4375	1046.38	5549.15		2011-08-28	5.78905e-06		2013-12-22 00:28:35	125		2012-07-25	13.757
2011-10-03	32.6	81.6667	1023	20251.6		2011-12-08	23.35	67.2375	1049.38	4501.18		2011-08-29	5.6347e-06		2014-02-15 06:00:14	126		2012-08-01	14.416
2011-10-04	32.6	81.9958	1023.25	15920.8		2011-12-09	23.5375	66.6125	1052.5	3557.31		2011-08-30	5.7842e-06		2014-03-20 04:36:23	127		2012-08-08	15.243
2011-10-06	32.6	82.0133	1019.83	22723.6		2011-12-10	24.325	65.975	1048.75	5512.38		2011-08-31	5.92098e-06		2014-03-23 22:20:32	128		2012-08-15	15.303
2011-10-07	32.6	81	1011.29	38201.2		2011-12-11	24.775	66.1625	1047.75	5625.34		2011-09-01	5.79293e-06		2014-03-31 23:02:19	129		2012-08-22	15.944
2011-10-08	32.5875	83.7583	1009.88	20686.3		2011-12-12	24.875	66.3375	1045.38	6548.42		2011-09-02	5.93496e-06		2014-04-06 05:10:27	130		2012-08-29	16.225
2011-10-09	32.5125	83.1708	1014.12	18025.6		2011-12-13	23.7625	67.525	1046.62	5476.72		2011-09-03	5.99615e-06		2014-06-13 20:02:01	131		2012-09-05	16.568
2011-10-10	32.42	84	1019.6	9329.24		2011-12-14	24.0375	66.3875	1049.25	5570.46		2011-09-04	5.97073e-06		2014-06-25 17:30:55	132		2012-09-12	16.937
2011-10-11	32.35	84.175	1019.5	10054.9		2011-12-15	24.6	67.8	1048.6	4583.36		2011-09-05	5.84714e-06		2014-07-30 16:51:38	133		2012-09-19	17.202
2011-10-12	32.3	84.45	1020	10548.1		2011-12-16	23.92	65.8	1037	10449.1		2011-09-06	5.76293e-06		2014-08-01 16:06:17	134		2012-09-26	17.263
2011-10-13	32.3	84.35	1017.75	15763.9		2011-12-17	22.6	68.2875	1032	11118.9		2011-09-07	5.89087e-06		2014-08-07 13:48:03	135		2012-10-03	17.529
2011-10-14	32.425	83.075	1018.25	17079.5		2011-12-18	21.125	69.275	1036.25	9071.06		2011-09-08	5.90912e-06		2014-08-10 13:09:48	136		2012-10-10	17.845
2011-10-15	32.5857	82.5571	1024.29	9206.09		2011-12-19	20.575	69.3875	1037.62	8625.66		2011-09-09	5.61256e-06		2014-08-12 22:12:54	137		2012-10-17	17.674
2011-10-16	32.52	81.88	1026.6	10562.3		2011-12-20	19.475	70.25	1041.38	6914.73		2011-09-10	5.95536e-06		2014-08-30 15:51:51	138		2012-10-24	18.074
2011-10-17	32.4125	80.975	1027.25	15290.1		2011-12-21	19.3125	69.45	1039.38	8448.41		2011-09-11	5.74393e-06		2014-09-03 12:14:31	139		2012-10-31	17.939
2011-10-18	32.3	80.8	1028.38	19485.9		2011-12-22	19.125	68.9875	1043	6861.54		2011-09-12	5.93827e-06		2014-09-04 18:54:37	140		2012-11-07	17.866
2011-10-19	32.2375	81.2125	1027.88	36692.7		2011-12-23	18.8625	68.8	1047.38	5281.24		2011-09-13	5.65786e-06		2014-09-10 03:09:29	141		2012-11-14	18.494
2011-10-20	32	80.65	1017.88	82603.2		2011-12-24	19.7875	66.7	1044.5	7566.8		2011-09-14	6.0372e-06		2014-09-16 01:06:33	142		2012-11-21	18.23
2011-10-21	32.05	81.375	1021.75	39713		2011-12-25	19.7875	67.3	1048.62	5637.83		2011-09-15	6.03025e-06		2014-09-19 19:48:30	143		2012-11-28	18.127
2011-10-22	32	81.3875	1024.38	26422.1		2011-12-26	19.25	67.675	1057.38	1964.7		2011-09-16	6.05765e-06		2014-09-20 22:08:06	144		2012-12-05	18.012
2011-10-23	32	81.75	1021.88	25836.2		2011-12-27	19.275	67.0875	1060.12	1178.87		2011-09-17	6.20558e-06		2014-09-25 04:21:25	145		2012-12-12	18.7
2011-10-24	31.9875	81.3	1019.12	32860.9		2011-12-28	19.075	67.2125	1056.38	3056.28		2011-09-18	6.00467e-06		2014-09-26 10:45:10	146		2012-12-19	19.687
2011-10-25	31.9875	81.6125	1019.12	29492.3		2011-12-29	19.2125	66.65	1048	7257.57		2011-09-19	6.01472e-06		2014-09-28 02:47:28	147		2012-12-26	19.578
2011-10-26	31.9	81.375	1020.5	49384.1		2011-12-30	19.5375	66.0625	1039.62	10972.7		2011-09-20	5.82933e-06		2014-10-04 06:22:45	148		2013-01-02	20.063
2011-10-27	31.9	81.8375	1023.88	24591.4		2011-12-31	19.15	66.8625	1044.25	7564.52		2011-09-21	5.24996e-06		2014-10-12 01:53:41	149		2013-01-09	20.711
2011-10-28	31.975	82.925	1028	12678.3		2012-01-01	19.0125	66.675	1051.25	4673.58		2011-09-22	5.68839e-06		2014-10-23 10:24:05	150		2013-01-16	21.159
2011-10-29	32	82.5333	1026.67	17157.2		2012-01-02	20.55	64.4375	1051.88	5265.69		2011-09-23	6.00666e-06		2014-10-25 19:29:28	151		2013-01-23	21.081
2011-10-30	32	82.55	1025.25	17569.4		2012-01-03	21.35	65.1625	1049.38	6076.42		2011-09-24	6.27734e-06		2014-10-30 12:53:59	152		2013-01-30	21.404
2011-10-31	32	82.175	1023.5	20764.8		2012-01-04	20.95	65.4875	1047.5	6899.67		2011-09-25	6.33244e-06		2014-11-21 17:46:59	153		2013-02-06	21.972
2011-11-01	32	82.25	1023.25	20497.9		2012-01-05	21.3375	65.2125	1037.12	11981.6		2011-09-26	6.05575e-06		2015-02-02 21:59:27	154		2013-02-13	22.156
2011-11-02	32.0375	82.0875	1022.5	22693.4		2012-01-06	20.6375	66.35	1027.25	15027.6		2011-09-27	6.03984e-06		2015-02-25 21:10:10	155		2013-02-20	22.493
2011-11-03	32.05	81.6375	1022.25	25426		2012-01-07	19.3375	67.6	1043.25	7232.14		2011-09-28	5.92286e-06		2015-03-02 19:45:49	156		2013-02-27	22.455
2011-11-04	32.0125	81.575	1021.5	35914.7		2012-01-08	18.9375	67.025	1043.38	7645.51		2011-09-29	5.93631e-06		2015-03-03 22:10:56	157		2013-03-06	22.001
2011-11-05	31.9	80.1375	1015.75	79825.1		2012-01-09	19.2333	66.4167	1050.33	5017.92		2011-09-30	6.01438e-06		2015-03-07 13:32:50	158		2013-03-13	22.447
2011-11-07	31.6	82	1020	46551.2		2012-01-10	19.1	66.7375	1054.5	3408.95		2011-10-01	5.57346e-06		2015-03-13 03:21:14	159		2013-03-20	22.047
2011-11-08	31.525	80.3375	1020.88	42005.8		2012-01-11	19.2	66.5625	1056.88	2635.11		2011-10-02	5.75298e-06		2015-03-16 04:42:22	160		2013-03-27	22.875
2011-11-09	31.5875	81.1875	1023.25	25228		2012-01-12	19.85	65.625	1056	3495.06		2011-10-03	5.82554e-06		2015-03-21 23:28:54	161		2013-04-03	22.702
2011-11-10	31.6	81.95	1021.5	22176.6		2012-01-13	19.7625	65.45	1049.62	6563.96		2011-10-04	5.48882e-06		2015-03-25 00:48:09	162		2013-04-10	22.69
2011-11-11	31.6	82.2714	1024	17478.6		2012-01-14	19.975	65.975	1045	8105.22		2011-10-05	5.75331e-06		2015-03-27 04:38:26	163		2013-04-17	23.161
2011-11-12	31.6	81.9	1030.25	10785.5		2012-01-15	18.4625	67.75	1045.88	6743.09		2011-10-06	5.67687e-06		2015-04-20 23:06:21	164		2013-04-24	23.364
2011-11-13	31.5375	81.2375	1031	12357.1		2012-01-16	17.625	68.2375	1048.25	5596.63		2011-10-07	5.91048e-06		2015-04-25 18:25:41	165		2013-05-01	23.185
2011-11-14	31.475	81.3625	1027	17355.2		2012-01-17	17.475	67.8125	1053.62	3587.87		2011-10-08	5.68276e-06		2015-05-03 04:07:40	166		2013-05-08	23.195
2011-11-15	31.325	80.5125	1018.75	31888.1		2012-01-18	17.525	67.4625	1058.38	1904.07		2011-10-09	6.33167e-06		2015-05-09 05:53:19	167		2013-05-15	23.076
2011-11-16	31.3	80.7625	1019	30652.4		2012-01-19	18.2125	65.8875	1059.38	2095.01		2011-10-10	6.28263e-06		2015-05-20 03:43:03	168		2013-05-22	22.87
2011-11-17	31.3	81.2375	1025.25	19796		2012-01-20	19.8625	64.2375	1047.12	8104.67		2011-10-11	5.7385e-06		2015-06-02 17:17:05	169		2013-05-29	22.799
2011-11-18	31.3	81.0667	1028.33	18483		2012-01-21	20.225	64.95	1043.75	8686.35		2011-10-12	6.11383e-06		2015-06-06 10:49:35	170		2013-06-05	23.015
2011-11-21	31.28	80.9	1022.2	28846.2		2012-01-22	20.275	65.0875	1043.5	8478.27		2011-10-13	6.22013e-06		2015-07-11 15:35:11	171		2013-06-12	22.708
2011-11-22	31.225	80.525	1016.75	35375.7		2012-01-23	21.1	64.6875	1041.75	9118.26		2011-10-14	6.38892e-06		2015-07-14 12:16:06	172		2013-06-19	22.861
2011-11-23	31.3	81.16	1019.8	24074.2		2012-01-24	20.95	65.425	1038.88	10192.6		2011-10-15	5.92063e-06		2015-07-22 05:38:30	173		2013-06-26	23.092
2011-11-24	31.25	81.3	1027	14048.6		2012-01-25	19.3625	66.6625	1041.75	8473.71		2011-10-16	5.76083e-06		2015-08-11 00:00:40	174		2013-07-03	23.028
2011-11-25	31.2875	81.725	1029.88	11698.7		2012-01-26	18.88	66.08	1046.4	6882.37		2011-10-17	5.73943e-06		2015-08-31 16:43:09	175		2013-07-10	22.983
2011-11-26	31.25	81.1667	1029.33	17009.6		2012-01-27	18.35	66.3125	1050.75	5077.32		2011-10-18	6.28008e-06		2015-09-02 01:17:28	176		2013-07-17	22.538
2011-11-28	30.98	78.68	1016.8	26311.8		2012-01-28	18.925	65.6	1049.88	5804.17		2011-10-19	5.96684e-06		2015-09-05 13:03:50	177		2013-07-24	22.876
2011-11-29	30.95	78.975	1016	25811.1		2012-01-29	19.3125	65.2875	1044	8664.84		2011-10-20	6.49922e-06		2015-09-08 20:28:18	178		2013-07-31	23.044
2011-11-30	30.9	79.75	1018.5	19988.8		2012-01-30	19.7375	65	1042.25	9379.72		2011-10-21	6.47859e-06		2015-09-10 20:30:44	179		2013-08-07	22.989
2011-12-01	31.0286	80	1023.86	22864.9		2012-01-31	19.375	65.475	1043.88	8257.13		2011-10-22	5.57329e-06		2015-09-18 02:37:34	180		2013-08-14	22.677
2011-12-02	31.1	79.9	1024.2	31938.6		2012-02-01	18.7875	66.35	1034.12	12563.2		2011-10-23	5.66261e-06		2015-09-19 03:21:35	181		2013-08-21	22.611
2011-12-04	31	80.8	1017.5	36779.2		2012-02-02	18.0875	66.6625	1037	10540.9		2011-10-24	6.16709e-06		2015-09-27 03:55:20	182		2013-08-28	22.569
2011-12-05	31	80.5375	1012.75	48194		2012-02-03	18.4625	65.6	1032.38	13456.3		2011-10-25	5.93382e-06		2015-10-07 07:20:34	183		2013-09-04	22.542
2011-12-06	31.175	81.5375	1017.75	29777.4		2012-02-04	17.575	66.4875	1039.25	9992.22		2011-10-26	6.10479e-06		2015-10-10 04:00:22	184		2013-09-11	23.095
2011-12-07	31.1375	80.95	1022.12	25041.8		2012-02-05	17.0875	66.6625	1043.75	7901.95		2011-10-27	5.75298e-06		2015-10-29 22:37:16	185		2013-09-18	23.107
2011-12-08	31.1875	80.9375	1026.12	23230.5		2012-02-06	16.5125	67.275	1034.25	12644.8		2011-10-28	5.85328e-06		2015-12-02 18:01:39	186		2013-09-25	22.483
2011-12-09	31.1125	81.0375	1026.88	26220.3		2012-02-07	16.1375	67.2125	1030.5	13684.2		2011-10-29	6.20362e-06		2015-12-12 14:03:45	187		2013-10-02	22.532
2011-12-10	30.975	79.95	1019	55923.5		2012-02-08	16.5625	65.825	1041	9239.53		2011-10-30	6.28431e-06		2015-12-21 01:37:06	188		2013-10-09	22.672
2011-12-11	30.95	79.975	1018.5	55905.1		2012-02-09	16.95	65.3375	1044.62	8069.13		2011-10-31	6.37287e-06		2015-12-23 18:17:59	189		2013-10-16	22.573
2011-12-12	30.9	79.7333	1016	66170.3		2012-02-10	16.6	65.925	1037.5	11522.8		2011-11-01	6.85985e-06		2015-12-27 18:06:52	190		2013-10-23	22.318
2011-12-13	30.9667	80.6	1023.17	23572.6		2012-02-11	16.8125	65.175	1040.88	9642.59		2011-11-02	6.76869e-06		2016-01-17 05:23:08	191		2013-10-30	22.643
2011-12-14	30.875	80.45	1021	42521.2		2012-02-12	16.275	66.1625	1041.62	8989.6		2011-11-03	6.60731e-06		2016-01-26 04:55:28	192		2013-11-06	22.968
2011-12-15	30.9125	80.75	1021	31498.1		2012-02-13	16.25	65.5375	1041.75	9295.55		2011-11-04	6.36715e-06		2016-02-05 13:19:03	193		2013-11-13	22.708
2011-12-16	30.8875	80.7125	1011.5	51753.8		2012-02-14	16.55	65.3125	1039.75	10360.8		2011-11-05	7.37022e-06		2016-02-06 16:42:56	194		2013-11-20	22.512
2011-12-17	30.9	80.2333	1001.33	55222.5		2012-02-15	16.3625	65.15	1040.12	10110.9		2011-11-06	8.06488e-06		2016-02-10 04:20:25	195		2013-11-27	22.809
2011-12-19	30.48	78.6	1008	49617.6		2012-02-16	17.66	64.42	1044.8	8363.06		2011-11-07	6.39793e-06		2016-03-02 15:45:35	196		2013-12-04	23.005
2011-12-20	30.3625	78.8625	1010.62	47891		2012-02-17	17.3375	64.75	1050.62	5884.59		2011-11-08	6.55366e-06		2016-03-21 17:16:04	197		2013-12-11	22.774
2011-12-21	30.3125	79.0875	1008.88	45497.8		2012-02-18	18.6	63.7875	1050.5	6242.45		2011-11-09	6.74201e-06		2016-03-24 10:59:36	198		2013-12-18	22.44
2011-12-22	30.3	79.05	1013.33	37759.2		2012-02-19	19.8375	64.0375	1049.62	6322.79		2011-11-10	6.82657e-06		2016-03-29 12:57:04	199		2013-12-25	22.329
2011-12-23	30.2167	77.5167	1016.83	35482.5		2012-02-20	20.1	64.3875	1049.88	6137.81		2011-11-11	7.10023e-06		2016-04-08 16:34:03	200		2014-01-01	22.093
2011-12-24	30.2	77.4125	1013.12	38773.6		2012-02-21	20.4	63.7625	1049.62	6740.92		2011-11-12	7.15307e-06		2016-04-20 08:42:24	201		2014-01-08	22.073
2011-12-25	30.2	78.1	1013	35359.2		2012-02-22	20.2875	64.175	1044.38	9575.99		2011-11-13	7.07962e-06		2016-04-26 02:09:42	202		2014-01-15	22.512
2011-12-28	30.1	78.3	1025	21303		2012-02-23	21.125	63.3375	1048.12	7386.18		2011-11-14	7.71015e-06		2016-04-28 23:20:51	203		2014-01-22	22.444
2011-12-29	30.1	79.3167	1021.33	23241.1		2012-02-24	20.975	62.7875	1052.75	5610.83		2011-11-15	7.99016e-06		2016-05-02 12:26:04	204		2014-01-29	22.63
2011-12-30	29.7	82	1006.8	30636		2012-02-25	21.2875	61.8625	1047.75	8317.99		2011-11-16	7.81271e-06		2016-05-03 21:14:25	205		2014-02-05	22.445
2011-12-31	29.675	82.1875	1013.75	21440.6		2012-02-26	21.1	60.9375	1038.38	12929.8		2011-11-17	7.67312e-06		2016-05-06 19:33:45	206		2014-02-12	22.589
2012-01-01	29.6	81.9875	1020.5	14723.6		2012-02-27	20.4375	59.75	1045.75	9546.06		2011-11-18	7.44031e-06		2016-05-18 00:11:46	207		2014-02-19	22.926
2012-01-02	29.6	81.9	1020.38	16823.4		2012-02-28	20.2143	61.5714	1050	7153.65		2011-11-19	7.33218e-06		2016-05-21 08:44:56	208		2014-02-26	22.654
2012-01-03	29.525	81.85	1018.12	23344.4		2012-02-29	21.1875	61.95	1046.25	8610.68		2011-11-20	7.51395e-06		2016-05-24 00:33:22	209		2014-03-05	23.011
2012-01-04	29.55	82.7833	1017.33	17929.6		2012-03-01	22.3875	61.425	1049.5	7080.37		2011-11-21	7.47906e-06		2016-05-27 08:58:17	210		2014-03-12	22.882
2012-01-05	29.6	83.1	1014	23111.1		2012-03-02	22.45	61.8875	1053.62	5185.63		2011-11-22	7.57825e-06		2016-05-30 20:40:05	211		2014-03-19	22.865
2012-01-06	29.6	83.125	1012	20224.8		2012-03-03	22.525	62.2125	1052.25	5725.68		2011-11-23	7.92947e-06		2016-06-03 19:08:49	212		2014-03-26	23.247
2012-01-07	29.58	83	1012.2	19943.7		2012-03-04	22.7375	61.45	1047.62	8121.36		2011-11-24	7.31673e-06		2016-06-10 08:32:32	213		2014-04-02	22.652
2012-01-08	29.5625	82.8375	1012.38	20785.8		2012-03-05	22.925	59.35	1042.88	10909.9		2011-11-25	8.01579e-06		2016-06-14 12:36:59	214		2014-04-09	22.944
2012-01-09	29.5	82.9375	1018.88	12555.1		2012-03-06	22.1	58.6625	1045.12	9917.68		2011-11-26	8.36527e-06		2016-06-24 21:53:32	215		2014-04-16	23.1
2012-01-10	29.5	82.9	1024.5	6977.5		2012-03-07	21.7375	59.3875	1047.88	8652.61		2011-11-27	7.94675e-06		2016-06-27 19:58:17	216		2014-04-23	22.844
2012-01-11	29.5	82.7	1025	7252.26		2012-03-08	21.4	62.2125	1042.62	10252.3		2011-11-28	7.96322e-06		2016-06-30 18:44:17	217		2014-04-30	22.535
2012-01-13	29.45	82.95	1015.5	19426		2012-03-09	22.1125	61.925	1050.5	6529.43		2011-11-29	8.05813e-06		2016-07-03 00:23:41	218		2014-05-07	22.75
2012-01-22	29.7125	81.2625	1017.94	32037.3		2012-03-10	21.4625	62.8	1047.25	8352.26		2011-11-30	7.91558e-06		2016-07-05 01:22:39	219		2014-05-14	23.088
2012-01-23	29.765	81.28	1016.85	32235		2012-03-11	22.1125	62.5875	1041.88	10524.9		2011-12-01	8.69052e-06		2016-07-08 20:49:16	220		2014-05-21	23.07
2012-01-24	29.79	81.82	1013	34694.2		2012-03-12	23.3	61.0167	1045	8963.17		2011-12-02	8.49096e-06		2016-07-12 04:27:48	221		2014-05-28	23.495
2012-01-25	29.795	81.755	1016.7	27626.1		2012-03-13	23.2875	60.975	1049.5	7050.22		2011-12-03	8.88263e-06		2016-07-13 12:25:17	222		2014-06-04	23.35
2012-01-26	29.5	79.8	1009	31074.7		2012-03-14	23	58.275	1053.12	6765.09		2011-12-04	9.79455e-06		2016-07-15 15:24:35	223		2014-06-11	23.19
2012-01-30	29.5	80.925	1016.75	32596		2012-03-15	24.14	60.88	1055.8	4772.9		2011-12-05	8.93431e-06		2016-07-18 08:37:09	224		2014-06-18	23.29
2012-02-01	29.3625	79.8125	1005.25	58635.3		2012-03-16	23.7143	62.5571	1057.71	3185.03		2011-12-06	8.85761e-06		2016-07-21 07:21:23	225		2014-06-25	23.164
2012-02-02	29.3391	80.2391	1009.96	45749.9		2012-03-17	24.25	61.6125	1057	3907.11		2011-12-07	9.71021e-06		2016-07-23 05:01:48	226		2014-07-02	23.282
2012-02-03	29.275	80.8958	1005.5	57025.2		2012-03-18	24.4	60.4375	1054.75	5411.74		2011-12-08	8.68718e-06		2016-07-28 16:37:07	227		2014-07-09	23.705
2012-02-04	29.275	80.8333	1014.42	34413.6		2012-03-19	24.6375	61.175	1055.12	4819.36		2011-12-09	8.27486e-06		2016-07-31 22:38:41	228		2014-07-16	23.738
2012-02-05	29.1833	80.0111	1017.28	37254.6		2012-03-20	24.5375	59.5125	1057.5	4504.27		2011-12-10	7.72856e-06		2016-08-05 17:43:10	229		2014-07-23	24.175
2012-02-06	29.2	80.9455	1005.09	41994.3		2012-03-21	24.9125	60.125	1057.75	4165.53		2011-12-11	8.25439e-06		2016-08-14 00:57:09	230		2014-07-30	24.37
2012-02-07	29.1833	80.7583	1005.62	42664.2		2012-03-22	25.025	61.025	1056.25	4454.88		2011-12-12	7.62627e-06		2016-08-15 04:43:07	231		2014-08-06	24.515
2012-02-08	29.0938	80.8875	1014.5	32999.9		2012-03-23	25.825	60.45	1053.75	5648.7		2011-12-13	7.82055e-06		2016-08-17 04:36:27	232		2014-08-13	24.529
2012-02-09	29.0476	80.8095	1018.81	29414		2012-03-24	25.9125	61.275	1049.25	7356.63		2011-12-14	7.88264e-06		2016-08-23 02:00:46	233		2014-08-20	25.023
2012-02-10	28.8708	79.4167	1007.92	54610.5		2012-03-25	25.8	58.3625	1049	8234.4		2011-12-15	7.21103e-06		2016-08-24 03:07:25	234		2014-08-27	25
2012-02-11	28.8417	79.3417	1010.29	48969.1		2012-03-26	26.1375	59.2375	1050.88	6960.7		2011-12-16	8.1452e-06		2016-08-29 15:45:40	235		2014-09-03	25.459
2012-02-12	28.7542	79.1625	1011.25	47623.3		2012-03-27	26.4	58.7	1051.62	6888.22		2011-12-17	8.90075e-06		2016-09-12 02:10:32	236		2014-09-10	25.483
2012-02-13	28.6875	79.3125	1011.56	46721		2012-03-28	26.1714	57.9286	1050.71	7606.12		2011-12-18	8.95711e-06		2016-09-14 03:41:31	237		2014-09-17	25.754
2012-02-14	28.6833	79.9833	1010.62	44142.1		2012-03-29	26.0125	56.1375	1047.25	9820.4		2011-12-19	9.23468e-06		2016-09-18 01:53:18	238		2014-09-24	26.612
2012-02-15	28.7333	80.3542	1012.92	40721.4		2012-03-30	26.1125	58.2375	1041.12	11721.5		2011-12-20	9.36024e-06		2016-09-23 00:02:13	239		2014-10-01	26.605
2012-02-16	28.7417	80.725	1015	35857.3		2012-03-31	26.325	61.3625	1038.5	11134.6		2011-12-21	9.26834e-06		2016-09-25 04:43:58	240		2014-10-08	26.382
2012-02-17	28.7474	80.8526	1025	25368.1		2012-04-01	26.15	61.175	1036.88	11706.1		2011-12-22	9.73749e-06		2016-09-27 21:48:23	241		2014-10-15	26.763
2012-02-18	28.7458	81.0958	1024.67	29154.3		2012-04-02	26.175	59.525	1040.25	10734.4		2011-12-23	9.27105e-06		2016-10-13 00:54:03	242		2014-10-22	27.155
2012-02-19	28.7417	80.7208	1022.54	45734.2		2012-04-03	27.1	61.575	1038.12	10818.1		2011-12-24	8.36549e-06		2016-10-19 10:54:13	243		2014-10-29	27.059
2012-02-20	28.7	80.3958	1021.54	45667.6		2012-04-04	27.55	62.3125	1036.5	11113		2011-12-25	9.25196e-06		2016-10-22 05:14:49	244		2014-11-05	27.212
2012-02-21	28.78	81.04	1025.4	27812.5		2012-04-05	27.2	63.5	1036.88	10471		2011-12-26	8.43548e-06		2016-10-30 07:04:31	245		2014-11-12	27.051
2012-02-22	28.75	81.15	1018.25	27790.2		2012-04-06	26.8875	61.0125	1038.75	10623.2		2011-12-27	8.42729e-06		2016-11-07 09:30:14	246		2014-11-19	27.211
2012-02-24	28.8	81.4125	1027.88	18535.7		2012-04-07	25.65	59.9875	1035.5	12822.8		2011-12-28	8.25826e-06		2016-11-18 02:49:58	247		2014-11-26	27.369
2012-02-25	28.825	81.2875	1023	29889.3		2012-04-08	24.675	60.1625	1030.12	15316.7		2011-12-29	8.63221e-06		2016-12-06 04:18:22	248		2014-12-03	27.371
2012-02-26	28.9	81.5696	1013.78	35708.3		2012-04-09	24.3125	61.0625	1036.88	11702.6		2011-12-30	8.87604e-06		2016-12-08 16:51:03	249		2014-12-10	27.596
2012-02-27	28.9208	81.7542	1020.42	22257.6		2012-04-10	24.4625	62.825	1040.25	9673.57		2012-01-02	9.23886e-06		2017-01-24 22:59:56	250		2014-12-17	27.642
2012-02-28	28.9917	81.5875	1025.17	19926.2		2012-04-11	24.125	65	1034.5	11761.8		2012-01-03	9.23485e-06		2017-02-08 04:00:01	251		2014-12-24	27.788
2012-02-29	28.9958	81.6417	1021.46	24353.8		2012-04-12	24.825	64.95	1035.75	10595.2		2012-01-04	8.66898e-06		2017-02-15 20:44:39	252		2014-12-31	28.622
2012-03-01	29	81.7	1022.83	22799.7		2012-04-13	24.2125	63.475	1023.5	17429		2012-01-05	8.6711e-06		2017-02-26 00:32:26	253		2015-01-07	28.115
2012-03-02	29.05	81.75	1028.25	18945.6		2012-04-14	23.7875	64.6875	1020.5	17469.1		2012-01-06	9.85229e-06		2017-03-24 22:17:09	254		2015-01-14	28.309
2012-03-03	29.0778	81.7556	1027.11	21395		2012-04-15	23.75	65.075	1028.88	13097.9		2012-01-07	9.09633e-06		2017-04-19 09:53:18	255		2015-01-21	28.914
2012-03-04	29.1167	81.7667	1022.28	27704		2012-04-16	24.1125	65.1125	1029.88	12801.3		2012-01-08	9.08975e-06		2017-04-23 22:25:18	256		2015-01-28	28.886
2012-03-05	29.1739	82.1739	1017.87	30145.1		2012-04-17	23.6125	64.125	1032.75	12132.1		2012-01-09	9.16585e-06		2017-05-08 06:48:22	257		2015-02-04	28.782
2012-03-06	29.2	81.7625	1020.33	27632.5		2012-04-18	23.875	64.65	1031	12681.3		2012-01-10	9.06485e-06		2017-06-14 14:00:18	258		2015-02-11	28.596
2012-03-07	29.2	81.5842	1023.21	24614.6		2012-04-19	24.3625	64.5375	1029.75	13027.3		2012-01-11	8.32406e-06		2017-06-21 05:49:44	259		2015-02-18	28.966
2012-03-08	29.1909	82.05	1017.95	24547.8		2012-04-20	23.9625	64.05	1032.5	12131.9		2012-01-12	8.21755e-06		2017-07-01 07:59:49	260		2015-02-25	28.661
2012-03-09	29.2	82.175	1025.88	16783.4		2012-04-21	24.5625	64.2875	1041.75	8260.78		2012-01-13	7.98223e-06		2017-07-16 02:30:05	261		2015-03-04	28.792
2012-03-10	29.2	81.7042	1022.92	18119.1		2012-04-22	25.2375	65.775	1043.75	6912.95		2012-01-14	8.49771e-06		2017-07-17 17:14:26	262		2015-03-11	28.918
2012-03-11	29.2	81.3167	1017.08	25863.6		2012-04-23	25.1167	65.95	1041.33	8048.65		2012-01-15	8.05962e-06		2017-07-20 14:57:30	263		2015-03-18	29.022
2012-03-12	29.15	81.325	1020	23159		2012-04-24	26.15	65.175	1037.88	9700.03		2012-01-16	8.35568e-06		2017-07-28	264		2015-03-25	29.108
2012-03-13	29.1	81.4727	1025	17976.2		2012-04-25	26.0625	63.4375	1044.5	7427.26		2012-01-17	8.28092e-06		2017-08-05	265		2015-04-01	29.352
2012-03-14	29.1	81.4583	1028.54	17752.1		2012-04-26	26.225	61.6875	1048.38	6618.82		2012-01-18	7.72005e-06		2017-08-29	266		2015-04-08	29.348
2012-03-15	29.1	81.6125	1031	15631.1		2012-04-27	28.025	61.675	1046.88	7191.34		2012-01-19	7.88747e-06		2017-09-13	267		2015-04-15	29.354
2012-03-16	29.1522	81.5043	1033.13	15123.6		2012-04-28	29.1375	60.45	1045.5	8058.39		2012-01-20	7.59503e-06		2017-09-21	268		2015-04-22	29.562
2012-03-17	29.2	81.5458	1032.75	16495.6		2012-04-29	29.275	60	1046.25	7877.77		2012-01-21	8.58824e-06		2017-09-26	269		2015-04-29	29.6
2012-03-18	29.2	81.75	1030	18848.5		2012-04-30	30.025	57.85	1044.38	9479.64		2012-01-22	8.074e-06		2017-09-28	270		2015-05-06	29.637
2012-03-19	29.2	81.5875	1030.33	22699		2012-05-01	29.475	57.4875	1043.62	9925.78		2012-01-23	7.4439e-06		2017-10-03	271		2015-05-13	30.11
2012-03-20	29.2	81.7042	1033	13744.8		2012-05-02	29.5	56	1043.88	10264.8		2012-01-24	8.76448e-06		2017-10-04	272		2015-05-20	30.147
2012-03-21	29.275	81.8292	1033.58	12450.4		2012-05-03	29.1875	55.425	1041.12	11759.7		2012-01-25	8.65032e-06		2017-10-16	273		2015-05-27	30.006
2012-03-22	29.3	82.2375	1031.75	12886.1		2012-05-04	28.9286	57.6	1040.86	10885.4		2012-01-26	8.38424e-06		2017-10-18	274		2015-06-03	29.876
2012-03-23	29.29	82.21	1029.9	15353.6		2012-05-05	28.7375	61.7125	1042.62	8520.05		2012-01-27	8.71154e-06		2017-10-19	275		2015-06-10	30.291
2012-03-27	29.4	82.4	1028	14194.1		2012-05-06	29.2125	63.3875	1044.38	7157.56		2012-01-28	9.73382e-06		2017-10-24	276		2015-06-17	30.369
2012-03-28	29.48	82.04	1027	17285.8		2012-05-07	28.425	62.0375	1045.5	7377.23		2012-01-29	9.6653e-06		2017-10-25	277		2015-06-24	30.469
2012-03-29	29.4857	82.1	1023.29	28407.1		2012-05-08	29.1125	62.8625	1046.75	6469.51		2012-01-30	9.59426e-06		2017-10-29	278		2015-07-01	30.586
2012-03-30	29.525	82.1375	1016	36277.5		2012-05-09	29.3625	62.0875	1047.88	6332.71		2012-01-31	8.86696e-06		2017-10-30	279		2015-07-08	30.736
2012-04-02	29.5	82.3	1015	35370.2		2012-05-10	30.9333	62.8333	1050.5	4793.75		2012-02-01	1.16929e-05		2017-11-15	280		2015-07-15	30.764
2012-04-03	29.5	82.35	1013.25	33312.2		2012-05-11	31.1	60.0375	1050.75	5781.48		2012-02-02	9.62231e-06		2017-11-16	281		2015-07-22	30.353
2012-04-04	29.5	82.4	1012	34949.1		2012-05-12	29.7	60	1050	6385.27		2012-02-03	1.03744e-05		2017-11-23	282		2015-07-29	30.744
2012-04-18	29.5	81.3	1005	50258		2012-05-14	29.66	58.3	1036.6	12508.5		2012-02-04	9.27323e-06		2017-11-29	283		2015-08-05	30.968
2012-04-19	29.49	81.29	1004.2	58783.4		2012-05-15	28	62.8	1039.14	9667.44		2012-02-05	8.6576e-06		2017-12-04	284		2015-08-12	31.203
2012-04-20	29.4667	81.6958	1007.46	42512		2012-05-16	29.52	62.06	1038.2	9762.14		2012-02-06	8.5996e-06		2017-12-05	285		2015-08-19	31.473
2012-04-21	29.5	81.5	1012	33555.3		2012-05-17	28.75	62.8125	1042.62	7930.06		2012-02-07	9.22028e-06		2017-12-06	286		2015-08-26	31.556
2012-04-23	29.4727	81.7182	1015.73	59863.5		2012-05-18	28.625	63.65	1044.12	7157.86		2012-02-08	8.80585e-06		2017-12-07	287		2015-09-02	32.233
2012-04-24	29.375	81.85	1012.75	40776.6		2012-05-19	29.425	63.9375	1043.88	7108.3		2012-02-09	9.14013e-06		2017-12-14	288		2015-09-09	32.498
2012-04-25	29.3	80.9	1022	31256.4		2012-05-20	29.625	65.1125	1039.38	8816.42		2012-02-10	8.90978e-06		2017-12-20	289		2015-09-16	32.993
2012-04-26	29.3143	80.8143	1022.86	30302.7		2012-05-21	29.475	65.325	1034.88	10404.7		2012-02-11	8.23875e-06		2017-12-22	290		2015-09-23	33.154
2012-04-27	29.4	81.55	1021	28427		2012-05-22	27.8625	62.8125	1037.62	10150.9		2012-02-12	9.31917e-06		2017-12-23	291		2015-09-30	33.489
2012-05-03	29.8857	81.3857	1015.86	38797.8		2012-05-23	28.5125	65.5625	1040.75	7698.2		2012-02-13	8.41423e-06		2017-12-24	292		2015-10-07	33.382
2012-05-04	29.9	81.45	1016.57	39993.3		2012-05-24	30	64.85	1042	7335.54		2012-02-14	9.25353e-06		2017-12-26	293		2015-10-14	33.234
2012-05-05	29.9	81.2357	1017.93	50402.5		2012-05-25	30.775	62.4125	1042.62	7994.25		2012-02-15	9.61678e-06					2015-10-21	33.322
2012-05-06	29.9	81.4133	1019.93	42963.9		2012-05-26	31.4	62.3125	1043.5	7596.01		2012-02-16	9.92347e-06					2015-10-28	33.074
2012-05-07	29.9	81.87	1020.3	36327.6		2012-05-27	31.1375	59.675	1043.62	8644.34		2012-02-17	8.75023e-06					2015-11-04	33.215
2012-05-08	29.9909	81.2909	1022.91	34697		2012-05-28	29.075	57.925	1043.38	9793.02		2012-02-18	9.69933e-06					2015-11-11	33.49
2012-05-09	29.85	81.65	1020.36	34786.6		2012-05-29	29.6125	62.7375	1042.5	8136.97		2012-02-19	8.77881e-06					2015-11-18	33.77
2012-05-10	29.8	82.0067	1021.13	32840.6		2012-05-30	30.9	60.95	1046.25	7017.99		2012-02-20	8.28096e-06					2015-11-25	33.835
2012-05-11	29.8143	82.1429	1021.64	29485.8		2012-05-31	31.6125	60.875	1047.88	6314.4		2012-02-21	8.80319e-06					2015-12-02	33.702
2012-05-12	29.9	82.14	1018.47	39233.5		2012-06-01	31.2286	60.6714	1046	7116.76		2012-02-22	8.65326e-06					2015-12-09	33.872
2012-05-13	29.9357	82.0643	1011.07	61535.5		2012-06-02	32.1375	60.6375	1046.5	6781.32		2012-02-23	8.08184e-06					2015-12-16	33.773
2012-05-14	29.9909	81.9273	1006.55	48289.8		2012-06-03	32.525	59.425	1045.88	7483.63		2012-02-24	7.98092e-06					2015-12-23	33.87
2012-05-15	29.9125	81.9375	1010.25	44789.4		2012-06-04	31.4875	60.3625	1040.88	9383.55		2012-02-25	7.59566e-06					2015-12-30	34.194
2012-05-16	29.9	81.3625	1009.12	49864.9		2012-06-05	33.5667	57.9333	1041.67	9628.46		2012-02-26	7.31145e-06					2016-01-06	34.513
2012-05-17	29.9	81.3	1013.2	36605.6		2012-06-06	32.5875	58.9625	1043.5	8436.97		2012-02-27	8.39048e-06					2016-01-13	34.415
2012-05-18	30.15	80.65	1019.5	40630.6		2012-06-07	32.8125	57.975	1043.75	8748.99		2012-02-28	7.87544e-06					2016-01-20	34.999
2012-05-19	30.2	80.9125	1019.38	44615		2012-06-08	33.4625	58.75	1043.25	8532.85		2012-02-29	7.53662e-06					2016-01-27	34.937
2012-05-20	30.2	81.2	1014.25	52593.7		2012-06-09	33.5125	60.7	1043.25	7826.43		2012-03-01	7.15617e-06					2016-02-03	35.217
2012-05-21	30.2	81.0625	1010.5	76767.5		2012-06-10	33.7625	58.6625	1041.88	9145.1		2012-03-02	6.90388e-06					2016-02-10	34.75
2012-05-22	30.2	80.8875	1013.5	55588.3		2012-06-11	33.7625	58.6	1039.5	10066.9		2012-03-03	6.99653e-06					2016-02-17	35.205
2012-05-23	30.2	80.9375	1016.62	49504.7		2012-06-12	33.5875	59.4	1037.38	10575.4		2012-03-04	7.21343e-06					2016-02-24	35.66
2012-05-24	30.2125	81.375	1017.75	46821		2012-06-13	31.7875	59.1	1043.5	8440.06		2012-03-05	7.26505e-06					2016-03-02	35.851
2012-05-25	30.3	81.4625	1018.38	49541.4		2012-06-14	32.2	61.8833	1046.83	6061.27		2012-03-06	8.06305e-06					2016-03-09	35.452
2012-05-26	30.375	81.5625	1019.25	48008.9		2012-06-15	31.9125	62.85	1047.75	5420.64		2012-03-07	7.57231e-06					2016-03-16	35.771
2012-05-27	30.4	81.475	1019.5	45085.2		2012-06-16	32.8625	63.15	1047.25	5435.92		2012-03-08	7.34104e-06					2016-03-23	35.806
2012-05-28	30.4125	81.3375	1018.88	48726.8		2012-06-17	33.85	61.6875	1046	6339.84		2012-03-09	6.99178e-06					2016-03-30	35.602
2012-05-29	30.4875	81.3	1018	46900.9		2012-06-18	35.15	59.575	1044.75	7492.86		2012-03-10	7.40897e-06					2016-04-06	36.265
2012-05-30	30.5	81.5	1022.5	40093.1		2012-06-19	35.75	57.2875	1044.25	8434.95		2012-03-11	7.5037e-06					2016-04-13	36.585
2012-05-31	30.5625	81.5875	1024.25	46592.4		2012-06-20	34.8625	57.1625	1042.75	9243.73		2012-03-12	7.43398e-06					2016-04-20	36.942
2012-06-01	30.6	82.075	1022.25	46777.7		2012-06-21	34.9125	56.95	1040.75	10071.1		2012-03-13	7.06112e-06					2016-04-27	37.63
2012-06-02	30.6625	81.875	1022.62	49065.3		2012-06-22	35.35	58.075	1043	8569.55		2012-03-14	7.37229e-06					2016-05-04	37.87
2012-06-03	30.7	81.7625	1021.5	50527.1		2012-06-23	35.8625	56.225	1046.5	7824.21		2012-03-15	7.49337e-06					2016-05-11	37.956
2012-06-04	30.7625	81.7125	1016.25	66354.2		2012-06-24	36.275	55.025	1045.12	8836.69		2012-03-16	6.15788e-06					2016-05-18	38.349
2012-06-05	30.8	81.7625	1016.88	55573.9		2012-06-25	35.775	58.1875	1042.5	8717.84		2012-03-17	6.25445e-06					2016-05-25	38.808
2012-06-06	30.8125	81.6625	1019.62	57564.7		2012-06-26	35.7857	60.3714	1043	7615.77		2012-03-18	7.21682e-06					2016-06-01	38.458
2012-06-07	30.9	81.7125	1019.62	55889.2		2012-06-27	36.8375	59.6	1044.5	7178.52		2012-03-19	7.19105e-06					2016-06-08	38.716
2012-06-08	30.9	81.6625	1019.12	53752.4		2012-06-28	36.875	57.6	1043.88	8467.34		2012-03-20	6.60329e-06					2016-06-15	39.109
2012-06-09	30.975	81.6125	1019.12	56300.7		2012-06-29	37.4625	56.3125	1044.25	8643.99		2012-03-21	7.29665e-06					2016-06-22	38.894
2012-06-10	31	81.6625	1017.88	59405		2012-06-30	37.725	55.6	1045	8601.49		2012-03-22	6.67658e-06					2016-06-29	39.004
2012-06-11	31.0625	81.65	1015.12	87793.8		2012-07-01	37.9	54.925	1043.62	9461.9		2012-03-23	6.74581e-06					2016-07-06	39.378
2012-06-12	31.1	81.2875	1013.88	99781.8		2012-07-02	38.0875	55.075	1044.25	9045.46		2012-03-24	6.75344e-06					2016-07-13	40.104
2012-06-13	31.1	81.275	1020.5	58137.1		2012-07-03	38.2375	54.625	1043.75	9460.21		2012-03-25	7.23051e-06					2016-07-20	40.553
2012-06-14	31.1	81.425	1023.38	55980.6		2012-07-04	36.1167	55.9833	1041.5	10129.2		2012-03-26	7.19928e-06					2016-07-27	40.31
2012-06-15	31.1	81.55	1024.25	52003.5		2012-07-05	36.2875	60.3375	1040.38	8834.4		2012-03-27	6.21954e-06
2012-06-16	31.15	81.65	1023.62	48773		2012-07-06	36.3625	60.45	1041.62	8174.9		2012-03-28	6.91081e-06
2012-06-17	31.2	81.7125	1022.25	50013.2		2012-07-07	37.2375	60.0625	1043	7714.12		2012-03-29	7.40335e-06
2012-06-18	31.2875	81.625	1021	50839.2		2012-07-08	37.4875	60.5625	1042.88	7602.21		2012-03-30	7.53209e-06
2012-06-19	31.3	81.525	1020.25	49307.6		2012-07-09	36.725	61.8375	1042	7665.56		2012-03-31	7.2195e-06
2012-06-20	31.4	81.4375	1018.75	48825.2		2012-07-10	36.9375	63.3	1043	6615.66		2012-04-01	7.827e-06
2012-06-21	31.45	81.55	1016.88	53831		2012-07-11	38.06	62.88	1044.4	6036.13		2012-04-02	6.93918e-06
2012-06-22	31.5125	81.5375	1019.62	53162.3		2012-07-12	36.775	62.55	1043.38	6896.87		2012-04-03	7.08874e-06
2012-06-23	31.6	81.425	1022.88	61456.6		2012-07-13	36.6625	60.7	1042.38	8015.55		2012-04-04	7.39624e-06
2012-06-24	31.6857	81.4	1021.71	64301.1		2012-07-14	36.8	62.4	1042.62	7116.97		2012-04-05	7.07872e-06
2012-06-25	31.7833	81.35	1018.83	69955.6		2012-07-15	37.2875	62.2625	1042.62	7157.96		2012-04-06	6.84729e-06
2012-06-26	31.8125	81.2125	1019.62	56186.6		2012-07-16	37.2625	62.25	1046.12	5614.25		2012-04-07	7.2793e-06
2012-06-27	31.9	81.2	1020.88	49276		2012-07-17	37.4	61.35	1047.12	5710.7		2012-04-08	7.55109e-06
2012-06-28	31.9375	81.1375	1020.12	53324.3		2012-07-18	37.5125	60.1125	1045.75	6870.37		2012-04-09	8.02049e-06
2012-06-29	32	81.2286	1020.29	48247.5		2012-07-19	37.2625	61.6	1044.38	6912.69		2012-04-10	8.19332e-06
2012-06-30	32.05	80.9875	1019.75	50483.1		2012-07-20	37.325	60.4875	1043.5	7588.54		2012-04-11	8.11204e-06
2012-07-01	32.1	81.05	1018.88	52340.5		2012-07-21	37.4	61.15	1042.38	7727.59		2012-04-12	7.9273e-06
2012-07-02	32.2	81.1	1020.38	53305.3		2012-07-22	37.975	60.7125	1039.38	9181.51		2012-04-13	7.79489e-06
2012-07-03	32.225	81.0375	1018.75	54075.2		2012-07-23	35.1714	60.5286	1038.57	10026		2012-04-14	8.0939e-06
2012-07-04	32.275	80.9625	1016.38	56180.3		2012-07-24	34.4	67.38	1040.2	6646.06		2012-04-15	8.15345e-06
2012-07-05	32.3	81.1286	1016.29	56403.5		2012-07-25	35.025	66.725	1043.38	5348.14		2012-04-16	7.95032e-06
2012-07-06	32.3625	81.025	1017.88	55529		2012-07-26	35.8875	65.775	1045	4975.7		2012-04-17	7.86106e-06
2012-07-07	32.4	81.025	1019.12	57494.5		2012-07-27	36.875	64.35	1043.38	6317.68		2012-04-18	7.79063e-06
2012-07-08	32.4	81.3125	1018.75	55862.6		2012-07-28	37.1625	62.4125	1042.12	7524.03		2012-04-19	7.79055e-06
2012-07-09	32.44	81.04	1017.4	54754.1		2012-07-29	37.7	62.075	1042.12	7521.96		2012-04-20	7.58421e-06
2012-07-10	32.475	80.8	1018.12	58303.3		2012-07-30	38.2875	60.5125	1043.12	7514.6		2012-04-21	7.50506e-06
2012-07-11	32.475	80.7125	1018.88	61064.4		2012-07-31	38.0875	60.825	1042.5	7705.49		2012-04-22	8.14067e-06
2012-07-12	32.5625	80.775	1017.62	61604.2		2012-08-01	37.8167	61.3	1042.33	7637.99		2012-04-23	7.36875e-06
2012-07-13	32.5667	80.7333	1016.17	64721.9		2012-08-02	38.425	61.5	1043.75	6797.14		2012-04-24	7.46273e-06
2012-07-14	32.7	80.8375	1018.5	63575		2012-08-03	38.225	60.525	1044.25	6848.42		2012-04-25	7.98409e-06
2012-07-15	32.6833	80.8667	1017.17	65069.6		2012-08-04	38.15	61.5	1043	6543.43		2012-04-26	7.88799e-06
2012-07-16	32.6875	80.8375	1022.12	54093.8		2012-08-05	38.45	62.225	1042.75	6208.12		2012-04-27	7.85227e-06
2012-07-17	32.675	81.0375	1022	50139		2012-08-06	37.05	62.2	1044.5	5763.72		2012-04-28	7.08124e-06
2012-07-18	32.6857	81.0857	1021.29	51027		2012-08-27	39.5	64.8	1046.5	3460.16		2012-04-29	7.50458e-06
2012-07-19	32.6857	81.0143	1019.57	54265.6		2012-08-28	38.375	62.95	1047.5	3975.13		2012-04-30	7.76662e-06
2012-07-20	32.675	81.0125	1018.5	58422.5		2012-08-29	38.475	61.875	1047.5	4412.25		2012-05-01	8.40044e-06
2012-07-21	32.7125	81.0125	1017.75	65660.2		2012-08-30	37.85	60.9833	1046.67	5131.78		2012-05-02	7.2218e-06
2012-07-22	32.7625	81.1125	1013.75	69347.5		2012-08-31	37.1333	61.5	1043.67	7092.03		2012-05-03	8.08788e-06
2012-07-23	32.7875	80.925	1014.38	59844.2		2012-09-01	34.975	66.025	1044.5	4536.41		2012-05-04	7.59253e-06
2012-07-24	32.8	80.9667	1016.17	60833.4		2012-09-02	34.275	68.175	1046	3216.15		2012-05-05	8.40419e-06
2012-07-25	32.7917	81.225	1019.08	66953.6		2012-09-03	34.65	68.95	1043.75	3825.14		2012-05-06	8.08514e-06
2012-07-26	32.8	81.1167	1020.67	62811.7		2012-09-04	33.9	68.575	1042.25	4664.67		2012-05-07	7.53263e-06
2012-07-27	32.8	81.1	1019	64308.2		2012-09-05	33.925	69.375	1042.5	4185.92		2012-05-08	7.5684e-06
2012-07-29	32.9	81.12	1018.2	74470.4		2012-09-06	32.825	68.35	1042.25	19324.4		2012-05-09	8.00718e-06
2012-07-30	32.9714	81.2	1019.14	65105.6		2012-09-07	34.85	67.35	1048	8368.03		2012-05-10	7.66183e-06
2012-07-31	33	81.2	1018.33	63599		2012-09-08	34.4625	65.8875	1047.38	13940.3		2012-05-11	8.82897e-06
2012-08-01	33.075	81.225	1018.38	60402.5		2012-09-09	34.725	65.225	1046.62	15851.7		2012-05-12	8.78569e-06
2012-08-02	33.1	81.1125	1019.5	67630.6		2012-09-10	34.9	63.875	1047	15988.3		2012-05-13	8.53038e-06
2012-08-03	33.1	81.275	1020.12	60173.7		2012-09-11	34.95	64.625	1046.5	16496.7		2012-05-14	9.37731e-06
2012-08-04	33.2	81.1875	1019	59552.3		2012-09-12	35.05	64.7	1042.5	22083.1		2012-05-15	8.8437e-06
2012-08-05	33.2	81.0625	1018.88	59586.8		2012-09-13	33.6375	64.95	1032.38	37363.5		2012-05-16	8.00317e-06
2012-08-06	33.2	81.125	1020.88	54200		2012-09-14	31.5875	67.7375	1029.38	33783		2012-05-17	8.48883e-06
2012-08-07	33.2	81.1	1022	51549.7		2012-09-15	32.05	67.5625	1037.12	18761.2		2012-05-18	8.193e-06
2012-08-08	33.2125	81.4375	1022	52287.7		2012-09-16	32.325	67.825	1042	15841.5		2012-05-19	8.27485e-06
2012-08-09	33.3	81.1625	1020.75	54718.7		2012-09-17	32.275	66.5125	1043.88	16529.5		2012-05-20	7.82946e-06
2012-08-10	33.3	81.2625	1019.12	59891.7		2012-09-18	32.325	65.6375	1044.5	17456.5		2012-05-21	9.31762e-06
2012-08-11	33.3	81.175	1017.5	55631		2012-09-19	32.3	66.1375	1042.88	20529.2		2012-05-22	9.06681e-06
2012-08-12	33.3	81.2167	1018.83	60030.5		2012-09-20	32.4875	65.4375	1045.12	19179.2		2012-05-23	8.55355e-06
2012-08-13	33.2	81.1	1016	62553.6		2012-09-21	31.825	64.5375	1049.88	16212.8		2012-05-24	7.80608e-06
2012-08-14	33.2125	81.25	1017.38	57478.5		2012-09-22	31.8625	64.5625	1048.25	19914.4		2012-05-25	7.85749e-06
2012-08-15	33.3	81.2	1019.38	52258		2012-09-25	34.1667	67.2	1043.67	17612.7		2012-05-26	7.57333e-06
2012-08-16	33.3	81.3375	1020.88	54498.7		2012-09-26	34.35	65.65	1044.5	17808.6		2012-05-27	8.33578e-06
2012-08-17	33.3125	81.35	1020.38	51741.4		2012-09-27	34.85	65.0125	1045.12	17607.1		2012-05-28	8.5373e-06
2012-08-18	33.4	81.4375	1022	48107.2		2012-09-28	35.15	64.025	1046.25	18076.2		2012-05-29	7.48322e-06
2012-08-19	33.4	81.4875	1024.25	44268.5		2012-09-29	34.65	64.175	1045	20180.4		2012-05-30	7.02416e-06
2012-08-20	33.4	81.325	1024.25	48498.8		2012-09-30	34.05	64.6	1045	20156		2012-05-31	7.68409e-06
2012-08-21	33.4	81.4	1022.62	51699.4		2012-10-01	34.225	64.2375	1045.25	19317.6		2012-06-01	7.42703e-06
2012-08-22	33.4	81.4375	1022.12	59426.4		2012-10-02	33.4	62.8875	1046.88	17814.6		2012-06-02	7.27142e-06
2012-08-23	33.5	81.4125	1020.75	58326.4		2012-10-03	32.5	63.725	1048.62	16180.9		2012-06-03	8.04277e-06
2012-08-24	33.5375	81.4	1019.75	60977.7		2012-10-04	32.0875	65.175	1048	17283		2012-06-04	7.92698e-06
2012-08-25	33.6	81.375	1019.12	59951		2012-10-05	32.3375	65.2	1049	16544.1		2012-06-05	8.18213e-06
2012-08-26	33.6	81.3	1018	58182.1		2012-10-06	32.35	65.0625	1050	16302.4		2012-06-06	8.06733e-06
2012-09-07	33.3	81.6	1024.5	48727		2012-10-07	32.1125	65.2625	1046.88	21353.3		2012-06-07	7.95347e-06
2012-09-11	33.325	81.475	1021.5	51005.2		2012-10-08	32.9	64.4375	1044	24761.9		2012-06-08	8.30813e-06
2012-09-12	33.4	81.4875	1017.25	64403.8		2012-10-09	32.35	64.725	1041.38	26027		2012-06-09	7.62834e-06
2012-09-13	33.35	81.0375	1006.75	84303.4		2012-10-10	32.475	64.9125	1038.75	27373.8		2012-06-10	7.34477e-06
2012-09-14	33.2875	80.375	1005.25	72457.6		2012-10-11	31.4	63.5	1039	25942.9		2012-06-11	8.90906e-06
2012-09-15	33.2	81.1625	1014	52692		2012-11-15	26.2	65.8	1045	29962		2012-06-12	8.1755e-06
2012-09-16	33.1875	81.175	1018.12	50829.4		2012-11-16	26.025	66.4625	1044.75	26936.7		2012-06-13	7.66392e-06
2012-09-17	33.1125	81.1875	1019.88	50432.5		2012-11-17	26.5875	66.5625	1043.75	28046.2		2012-06-14	7.97079e-06
2012-09-18	33.1	81.2286	1020.29	53075.8		2012-11-18	26.7375	66.3375	1040.62	33789.7		2012-06-15	8.20546e-06
2012-09-19	33.075	81.3	1017.5	63189.5		2012-11-19	26.5	66.0625	1038.5	35792.8		2012-06-16	7.90844e-06
2012-09-20	33.1	81.3143	1022.43	47878		2012-11-20	26.1125	65.9625	1040.12	27820.8		2012-06-17	8.03497e-06
2012-09-21	33.075	81.3375	1025.88	37317.9		2012-11-21	26.6	66.3625	1045	18865.7		2012-06-18	7.94149e-06
2012-09-22	33	81.1	1024	44185.3		2012-11-22	26.2	66.3	1049.88	15721.7		2012-06-19	8.04215e-06
2012-09-24	33	81.7333	1017.17	70769.3		2012-11-23	25.975	66.7	1050.88	16012.9		2012-06-20	7.48757e-06
2012-09-25	33.1	81.6375	1019	58885.9		2012-11-24	25.55	66.2125	1052	16421.1		2012-06-21	8.78541e-06
2012-09-26	33.1	81.6	1020	76841.7		2012-11-25	25.6125	66.3375	1051.25	18916.7		2012-06-22	8.96773e-06
2012-09-27	33.1	81.7375	1021.12	70597.7		2012-11-26	25.3	66.0125	1048.38	24590.4		2012-06-23	7.64288e-06
2012-09-28	33.1	81.9875	1021.88	48117.8		2012-11-27	25.2167	66.3333	1042.17	37544.1		2012-06-24	7.4573e-06
2012-09-29	33.1	81.7625	1020.12	63306.6		2012-11-28	25.0667	67.3333	1026.67	40820.5		2012-06-25	7.65953e-06
2012-09-30	33.05	81.85	1020.62	42648.4		2012-11-29	24.1125	66.7	1025	32983.9		2012-06-26	8.09989e-06
2012-10-01	33.0625	81.9125	1020.38	45604.9		2012-11-30	22.7083	66.9583	1032.17	22087.1		2012-06-27	7.42404e-06
2012-10-02	33.0875	81.875	1022.62	40396.6		2012-12-01	22.4917	66.4417	1037.25	19632.2		2012-06-28	8.05046e-06
2012-10-03	33.15	81.8375	1023.88	38717		2012-12-02	22.2292	65.925	1036.12	26158.5		2012-06-29	7.81082e-06
2012-10-04	33.1375	81.8	1024.12	44200.1		2012-12-03	21.0938	66.7687	1037.75	22604.9		2012-06-30	8.24892e-06
2012-10-05	33.1	81.9	1025.12	39903.3		2012-12-04	20.675	66.375	1038.25	29498.3		2012-07-01	7.49684e-06
2012-10-06	33.1125	81.775	1025.75	42397.9		2012-12-05	21.1625	65.1125	1032	30815.5		2012-07-02	7.60256e-06
2012-10-07	33.125	81.6375	1022	51293.6		2012-12-06	19.325	67.1625	1036.5	20941.1		2012-07-03	7.79229e-06
2012-10-08	33.1125	81.675	1019.38	48333.3		2012-12-07	19.05	66.4625	1040.62	19656.6		2012-07-04	8.0198e-06
2012-10-09	33.1	82.1625	1016.5	52151.5		2012-12-08	19.675	65.2625	1029.88	42391.8		2012-07-05	8.25559e-06
2012-10-10	33.1125	82.25	1014.5	52373		2012-12-09	18.325	66.1625	1039.75	19017.1		2012-07-06	7.69468e-06
2012-10-11	33.1	81.9875	1015.88	64426.9		2012-12-10	17.6625	66.375	1039.25	25916.3		2012-07-07	7.83613e-06
2012-10-12	33.1	81.475	1016.75	64593.6		2012-12-11	18.85	64.6875	1038.12	24975.4		2012-07-08	7.63153e-06
2012-10-13	33.075	81.15	1016.12	67653.4		2012-12-12	18.175	65.225	1046.62	16078.9		2012-07-09	7.12911e-06
2012-10-14	33	81.1375	1014.25	65725.2		2012-12-13	17.9667	65.3333	1050	16180.7		2012-07-10	7.96869e-06
2012-10-15	32.975	80.8	1013.12	126269		2012-12-14	19.6375	63.75	1048.75	19957.2		2012-07-11	7.43429e-06
2012-10-16	32.8875	80.9125	1021.12	49664.1		2012-12-15	21.8125	63.575	1048.38	20159.2		2012-07-12	7.8243e-06
2012-10-17	32.8	80.9875	1026.88	42273		2012-12-16	22.925	64.1375	1045.12	26126.2		2012-07-13	7.24977e-06
2012-10-18	32.8	81.275	1025.88	39713.4		2012-12-17	22.2875	64.275	1039.25	36212.2		2012-07-14	6.80621e-06
2012-10-19	32.8	81.5	1025.25	39004.1		2012-12-18	21.0875	65.2125	1036.88	30907.6		2012-07-15	7.30749e-06
2012-10-20	32.8	81.9	1024.25	38534		2012-12-19	20.1125	64.8875	1043	18798.9		2012-07-16	7.09088e-06
2012-10-21	32.8625	82.075	1022.12	40974.2		2012-12-20	19.675	64.675	1046.75	17315.1		2012-07-17	7.56614e-06
2012-10-22	32.9	82.0875	1021.75	44464		2012-12-21	20.1125	64.9375	1039.5	31694.1		2012-07-18	6.951e-06
2012-10-23	32.9	82	1021.88	43366.9		2012-12-22	19.6	65.2	1039	27613.4		2012-07-19	6.03602e-06
2012-10-24	32.9	81.8875	1020	49161.8		2012-12-28	22.3333	66.0667	1048	15139.3		2012-07-20	6.87233e-06
2012-10-25	32.9	81.75	1018	49515.8		2012-12-29	21.225	65.4	1049.75	16680.9		2012-07-21
2012-10-26	32.9	81.6	1016	53098.8		2012-12-30	20.425	64.425	1050.62	17732.1		2012-07-22	6.52852e-06
2012-11-07	32.1	80.35	1029.5	37819.4		2012-12-31	20.1375	64.35	1051	18274.7		2012-07-23	6.57321e-06
2012-11-08	32.0429	80.5	1028.43	38224.5		2013-01-01	19.9375	64.2875	1048.38	22535.6		2012-07-24	6.33624e-06
2012-11-09	32	80.65	1024.62	45954.6		2013-01-02	20.6375	64.925	1048.88	20580.3		2012-07-25	6.49834e-06
2012-11-10	32	80.7875	1022.38	51216.3		2013-01-03	21	64.4125	1058.12	12226.8		2012-07-26	6.39421e-06
2012-11-11	32	80.7125	1020.88	105429		2013-01-04	20.575	64.875	1056.75	16283.5		2012-07-27	6.95614e-06
2012-11-12	31.9667	80.8	1024.33	96795.7		2013-01-05	20.2625	64.7625	1049.25	28961.3		2012-07-28	7.1015e-06
2012-11-14	31.9	81.1	1024	38669.6		2013-01-06	20.7	64.3375	1048.62	23359.7		2012-07-29	7.2943e-06
2012-11-15	32	81	1022	42577.4		2013-01-07	21.45	64.3125	1048.38	22078.7		2012-07-30	6.97952e-06
2012-11-16	32	81.25	1021.5	36228.5		2013-01-08	20.625	64.9625	1052.5	16723.1		2012-07-31	7.05965e-06
2012-11-17	31.9	81.2	1018	58873		2013-01-09	21.2571	64.8143	1049.57	20621.3		2012-08-01	7.2832e-06
2012-11-19	31.6	78.8	1002.5	40167.1		2013-01-10	21.0875	65.15	1042	34163.5		2012-08-02	7.25069e-06
2012-11-21	31.94	81.7	1020.8	37248		2013-01-11	21.2143	64.7857	1037.86	34015.4		2012-08-03	6.27495e-06
2012-11-22	31.9929	80.9143	1026.43	41262.8		2013-01-12	20.65	64.4625	1043.62	20095.2		2012-08-04	6.96284e-06
2012-11-23	32	80.9375	1027.29	41402.6		2013-01-13	20.9125	64.8375	1042.5	22752.1		2012-08-05	6.97382e-06
2012-11-24	31.9875	80.85	1028.17	41801.7		2013-01-14	21.3125	64.9625	1040.25	22539.4		2012-08-06	7.46087e-06
2012-11-25	31.9042	80.6083	1027.21	46630.4		2013-01-15	20.5	65.3	1042	20143.8		2012-08-07	7.53675e-06
2012-11-26	31.8875	80.7188	1024.25	52778.7		2013-01-24	19.0667	64.6333	1026.33	34241.4		2012-08-08	7.89074e-06
2012-11-29	31.425	79.4917	998.667	134966		2013-01-25	19.125	64.175	1027.88	30328.3		2012-08-09	7.90506e-06
2012-11-30	31.2875	79.9062	1005.38	74283.5		2013-01-26	18.3625	64.7625	1035	20286.6		2012-08-10	7.66151e-06
2012-12-01	31.2	79.7	1010	71500		2013-01-27	18.525	64.0125	1043	16478.9		2012-08-11	7.5569e-06
2012-12-17	30.3	80.9583	1011.33	59883.5		2013-01-28	18.4125	64.5125	1042.62	19713.1		2012-08-12	7.50374e-06
2012-12-18	30.3	81.0682	1012.23	48111.9		2013-01-29	19.375	63.725	1050.5	14312.1		2012-08-13
2012-12-19	30.3167	80.8667	1018.33	39480.8		2013-01-30	20.05	63.875	1051.5	15886		2012-08-14
2012-12-20	30.2826	80.1696	1021.52	41908.9		2013-01-31	21.4125	63.8125	1050.75	17808.9		2012-08-15
2012-12-21	30.2042	79.8125	1013.83	65186.3		2013-02-01	21.95	64.125	1045.25	27988.5		2012-08-16
2012-12-22	30.2	80.6208	1019.54	39986.4		2013-02-02	22.225	64.3875	1028.5	52081.8		2012-08-17
2012-12-23	30.2	80.4833	1024.71	37580.9		2013-02-03	20.5	63.2	1033.25	25847.3		2012-08-18
2012-12-24	30.2	80.45	1027.09	37586.2		2013-02-04	19.8375	62.725	1047.25	15516.3		2012-08-19
2012-12-25	30.2083	80.7125	1025.04	40594.5		2013-02-05	19.7625	62.725	1044.38	21890.5		2012-08-20
2012-12-26	30.2625	80.3833	1020.92	78973.5		2013-02-06	20.4	64.375	1032	38667.5		2012-08-21
2012-12-27	30.2957	80.4348	1023.83	46539.8		2013-02-07	19.3333	62.6667	1028.67	33663.3		2012-08-22
2012-12-28	30.3	80.8083	1022	38781.4		2013-02-08	19.5375	62.175	1032.5	25104.3		2012-08-23
2012-12-29	30.3208	80.3583	1025.17	33482.7		2013-02-09	18.35	62.825	1037.62	20891.4		2012-08-24
2012-12-30	30.3042	80.0792	1025.71	36330.2		2013-02-10	17.9625	63.9375	1041.5	18557.1		2012-08-25
2012-12-31	30.295	80.2	1026.1	37788.4		2013-02-11	18.2	64.1375	1037	25579.5		2012-08-26
2013-01-01	30.3	80.275	1023.54	43254.6		2013-02-12	18.6875	64.3875	1032.5	29583.5		2012-08-27
2013-01-02	30.2	79.4292	1023.88	65313.1		2013-02-13	19.1375	63.8875	1035.25	23275.1		2012-08-28
2013-01-03	30.2	80.1	1033.11	32166		2013-02-14	20.075	62.975	1043	19668		2012-08-29
2013-01-06	30.2	80.6	1023.36	35986		2013-02-15	19.5375	63.725	1044.12	18907.8		2012-08-30
2013-01-07	30.245	80.425	1024.15	37488.3		2013-02-16	20.35	63.4	1045.25	20556.7		2012-08-31
2013-01-08	30.2348	80.2652	1027.78	35453.8		2013-02-17	20.05	62.8875	1045.12	22642.2		2012-09-01
2013-01-09	30.2	79.925	1024.88	42833.9		2013-02-18	19.4	62.7625	1043.62	25875.7		2012-09-02
2013-01-10	30.2	79.7391	1016.74	63124.3		2013-02-19	19.3625	62.25	1043.38	25133		2012-09-03
2013-01-11	30.1958	80.225	1012.67	52935.1		2013-02-20	19.3125	62.5625	1043.12	24386.4		2012-09-04
2013-01-12	30.1333	79.95	1018.67	46305.6		2013-02-21	19	63.35	1036.62	35602.4		2012-09-05
2013-01-13	30.075	79.2458	1016.38	113392		2013-02-22	19.1875	63.55	1031.25	39628.6		2012-09-06
2013-01-14	29.8917	78.6458	1012.71	115432		2013-02-23	20.15	64	1031.75	28335.7		2012-09-07
2013-01-15	29.8375	79.725	1012	61518		2013-02-24	19.65	63.4125	1038.25	20632.7		2012-09-08
2013-01-16	29.7083	79.2792	1001.46	90181.4		2013-02-25	18.95	62.4625	1044.62	18407.2		2012-09-09
2013-01-17	29.7	80.0417	998.042	70102.8		2013-02-26	19.2375	63.825	1046.38	18117.4		2012-09-10
2013-01-18	29.6391	80.4565	999.783	61150		2013-02-27	19.4625	62.925	1049.38	17700.4		2012-09-11
2013-01-19	29.5417	79.4333	1004.75	92716.4		2013-02-28	19.7375	62.8375	1050.75	18927.1		2012-09-12
2013-01-20	29.4708	79.425	1001.04	132574		2013-03-01	20.1375	63.8875	1044	32913.7		2012-09-13
2013-01-21	29.5	80.575	1001.12	65857.6		2013-03-02	20.3	64.325	1039.5	38228.9		2012-09-14
2013-01-22	29.5	80.6333	1007.89	53743		2013-03-03	20.1875	62.8125	1045.75	21584.3		2012-09-15
2013-01-23	29.425	79.1188	1006.62	90580.2		2013-03-04	20.5125	62.6125	1049	18847.7		2012-09-16
2013-01-24	29.4083	79.4375	999.333	74209.2		2013-03-05	20.65	62.4667	1050	19795		2012-09-17
2013-01-25	29.4	80.2375	1001.71	59688.9		2013-03-07	22.6	63.55	1039	21822		2012-09-18
2013-01-26	29.4	79.9583	1009.17	52577.8		2013-03-08	22.6875	62.9625	1036.88	26523.5		2012-09-19
2013-01-27	29.4	80.1792	1017.04	44852.6		2013-03-09	23.3	62.9375	1037.38	24287.3		2012-09-20
2013-01-28	29.3958	80.2292	1016.46	53671.8		2013-03-10	23.6875	62.4625	1034.88	27045.9		2012-09-21
2013-01-29	29.4	80.5391	1024.83	32625.6		2013-03-11	23.375	62.875	1032.5	26233.1		2012-09-22
2013-01-30	29.4042	80.9958	1025.54	34621.5		2013-03-12	22.8125	62.075	1030.75	26222.8		2012-09-23
2013-01-31	29.4917	80.8708	1024.88	37647.7		2013-03-13	22.05	61.6875	1026.12	33380.9		2012-09-24
2013-02-01	29.5478	80.5304	1018.96	56108.6		2013-03-14	21.3667	57.2333	1019.67	46486		2012-09-25
2013-02-02	29.5292	79.9792	1001.83	129684		2013-03-15	19.875	56.9875	1031.38	24827.4		2012-09-26
2013-02-03	29.4167	79.15	1005.92	86915.5		2013-03-16	19.8125	61.1625	1046.5	15382.4		2012-09-27
2013-02-04	29.4	80.3125	1021.42	38885		2013-03-17	20.1375	63.0375	1044.88	20223.7		2012-09-28
2013-02-05	29.3913	80.1391	1018.3	53248		2013-03-18	21.3375	64.2625	1034.5	33171.2		2012-09-29
2013-02-06	29.4	80.3917	1005.96	67469.1		2013-03-19	21.6875	64.2625	1038.12	20609.7		2012-09-30
2013-02-07	29.3292	79.5	1002.08	71669.3		2013-03-20	21.2625	63.925	1036.38	25251.1		2012-10-01
2013-02-08	29.2917	79.7292	1006.08	58974.3		2013-03-21	22.2875	63.9	1038.62	22171.5		2012-10-02
2013-02-09	29.2421	79.8211	1011.16	52733.5		2013-03-25	23.475	64	1028.25	31323.9		2012-10-03
2013-02-11	28.9059	78.2235	1003.59	152166		2013-03-26	23.0625	63.325	1030.5	23854.8		2012-10-04
2013-02-12	28.8208	78.7583	1001.17	87003.9		2013-03-27	22.9625	60.8375	1036	21462.9		2012-10-05	6.42031e-06
2013-02-13	28.8875	80.4458	1008.29	56554.3		2013-03-28	23.3625	62.9625	1041	18703		2012-10-06	6.36941e-06
2013-02-14	28.8667	80.5917	1014.33	47749.9		2013-03-29	24.325	63.425	1040.25	20978.2		2012-10-07	6.67065e-06
2013-02-15	28.9	80.6652	1018.09	44111.6		2013-03-30	24.175	63.2125	1033.75	31598.4		2012-10-08	6.6511e-06
2013-02-16	28.9625	80.3958	1018.88	43832.7		2013-03-31	23.8429	62.7857	1033	25615.1		2012-10-09	6.94975e-06
2013-02-17	28.9958	80.3708	1019.21	45073.3		2013-04-01	23.775	63.025	1035.12	23497		2012-10-10	6.16522e-06
2013-02-18	28.8875	79.3917	1014.92	54489.5		2013-04-02	23.675	62.65	1028.75	32708.7		2012-10-11	6.12313e-06
2013-02-19	28.9375	79.9917	1016.38	48689.1		2013-04-03	23.75	61.25	1033.88	23349.7		2012-10-12	6.20831e-06
2013-02-20	28.9667	80.0917	1017.04	50593.8		2013-04-04	24.5625	61.2875	1036.25	24511.8		2012-10-13	4.25566e-06
2013-02-21	28.9208	79.8375	1008.92	57913.2		2013-04-05	25.1	63.6375	1033.5	26968.1		2012-10-14	4.82763e-06
2013-02-22	28.8565	79.5435	1002.61	87457.6		2013-04-06	25.1125	61.6375	1037.12	22892.5		2012-10-15	5.06849e-06
2013-02-23	28.8542	79.3167	1002.83	113167		2013-04-07	25.15	62.85	1033.88	30076.7		2012-10-16	5.53316e-06
2013-02-24	28.8833	79.8875	1012.04	57584.7		2013-04-08	24.8875	60.775	1039.12	22187.5		2012-10-17	5.26998e-06
2013-02-25	28.7167	78.975	1014.46	58151.5		2013-04-09	25.2	62.375	1042.5	19477.9		2012-10-18	5.30292e-06
2013-02-26	28.7312	79.5	1017.12	49687.5		2013-04-10	25.88	63.02	1044.8	20793.5		2012-10-19	4.98274e-06
2013-02-27	28.7941	80.2	1023.94	41895		2013-04-11	25.9833	61.75	1046.5	18650.7		2012-10-20	5.65579e-06
2013-02-28	28.8	80.2941	1024.59	42115.3		2013-04-12	26.4375	62.8875	1046.12	19643.8		2012-10-21	6.49676e-06
2013-03-01	28.875	80.5083	1018.17	45728.6		2013-04-13	26.525	60.5125	1050.75	16379.9		2012-10-22	6.2123e-06
2013-03-02	28.9	80.6	1013	49535.7		2013-04-14	26.7375	58.6125	1054.62	15907.2		2012-10-23	6.17044e-06
2013-03-03	28.94	79.72	1020	41945		2013-04-15	26.8125	58	1051.5	21816.4		2012-10-24	6.52999e-06
2013-03-04	28.9944	80.1389	1022.89	40296.9		2013-04-16	26.8875	59.5375	1050.5	21369.4		2012-10-25	6.39424e-06
2013-03-05	29	80.0389	1022.06	55165.8		2013-04-17	26.7875	57.2125	1051.25	19953.4		2012-10-26	6.72173e-06
2013-03-06	28.875	78.825	1009.46	137027		2013-04-18	26.975	58.175	1048.62	23312.3		2012-10-27	6.80247e-06
2013-03-07	28.881	79.8952	1010.29	77962		2013-04-19	27.9375	59.25	1045.38	25935		2012-10-28	6.42428e-06
2013-03-08	28.9	80.1792	1010.96	86420.8		2013-04-20	28.2625	58.7125	1045.5	22316		2012-10-29	5.82918e-06
2013-03-09	28.9	80.425	1010.25	57881.8		2013-04-21	27.5	57.1625	1045.38	22760.4		2012-10-30	5.74244e-06
2013-03-10	28.9923	80.2462	1007.31	101419		2013-04-22	26.3375	56.4	1044.12	25799.7		2012-10-31	6.05755e-06
2013-03-11	29	80.725	1006.15	70483.8		2013-04-23	27.075	60.6375	1050.5	16887.1		2012-11-01	6.64621e-06
2013-03-12	29.0533	80.92	1004.47	76059.6		2013-04-24	28.7625	61.6375	1053.88	16132.7		2012-11-02	6.2197e-06
2013-03-13	29.08	80	1002	104949		2013-04-25	29.4714	61.6571	1052.14	20349.3		2012-11-03	6.16275e-06
2013-03-14	29	80.1286	1000.43	66337		2013-04-26	28.5222	59.8889	1047.11	28455.4		2012-11-04	6.33344e-06
2013-03-15	29	80.0125	1005.42	54485.7		2013-04-27	27.3625	60.1875	1041	33835.7		2012-11-05	6.6482e-06
2013-03-16	28.9083	79.6708	1020.5	44868.5		2013-04-28	29	59.5143	1043.86	23817.2		2012-11-06	6.56936e-06
2013-03-17	28.7167	78.5208	1013.83	83664.2		2013-04-29	30.025	60.35	1045.75	20751.3		2012-11-07	6.21738e-06
2013-03-18	28.6273	78.3727	1002.91	137667		2013-04-30	30.3625	60.2125	1046.88	20135.1		2012-11-08	5.95141e-06
2013-03-19	28.725	80.5083	1012.04	49869.6		2013-05-01	30.425	59.45	1046.5	21552.8		2012-11-09	6.06793e-06
2013-03-20	28.725	80.2833	1010.33	55995.7		2013-05-02	31.0375	56.8875	1043.5	26457.9		2012-11-10	6.07547e-06
2013-03-21	28.7857	80.4286	1007.71	59212.4		2013-05-03	30.7875	55.85	1043.25	23811.6		2012-11-11	5.79186e-06
2013-03-22	28.6273	81.1545	1011.73	45190.3		2013-05-04	31.1375	56.0625	1043.62	23245.2		2012-11-12	6.4004e-06
2013-03-23	28.8375	80.7958	1013.46	47102.8		2013-05-05	31.85	55.05	1043.75	23778.5		2012-11-13
2013-03-24	28.9	80.8458	1005.33	80090.4		2013-05-06	31	54.56	1043.2	25105.2		2012-11-14
2013-03-25	28.9208	80.5	998.583	89083.8		2013-05-07	29.85	55.4	1046	16841.5		2012-11-15
2013-03-26	28.9913	80.7826	1004.17	56426.3		2013-05-08	28.9	56.7667	1044.67	20164.3		2012-11-16
2013-03-27	29	80.3917	1009.42	68197.2		2013-05-09	31.7	61.16	1044.4	19019.9		2012-11-17
2013-03-28	29	80.1294	1014.18	64137.2		2013-05-10	30.4625	59.3875	1044.38	20953.8		2012-11-18
2013-03-29	29.0353	80.5647	1014	62887.5		2013-05-11	30.05	59.25	1042.25	23691.2		2012-11-19
2013-03-30	29.05	79.8458	1006.96	114292		2013-05-12	30.0125	58.3875	1041.12	24804.8		2012-11-20
2013-03-31	29.0708	80.075	1006.75	77768.7		2013-05-13	30.35	59.4875	1042.12	21585		2012-11-21
2013-04-01	29.0458	80.0917	1008.12	89075.5		2013-05-14	30.2625	58.0625	1043.88	21965.7		2012-11-22
2013-04-02	28.9739	79.7174	1001.09	105993		2013-05-15	29.6125	59.5375	1038.88	29934.1		2012-11-23
2013-04-03	29	80.5875	1008.25	53565.3		2013-05-16	31.7	63.55	1031.25	40594.2		2012-11-24
2013-04-04	29.025	80.3708	1009.42	76332.6		2013-05-17	30.3375	59.375	1038.88	22603.9		2012-11-25
2013-04-05	29.0542	80.3333	1007.62	78713.4		2013-05-18	30.9625	59.975	1042.75	21138.3		2012-11-26
2013-04-06	29.0958	80.7083	1010.75	55509.2		2013-05-19	31.2125	59.9	1044.88	19587.4		2012-11-27
2013-04-07	29.1542	80.8417	1007.71	51095.9		2013-05-20	30.475	56.6125	1048.62	18469.3		2012-11-28
2013-04-08	29.1957	80.4435	1013.57	51442.6		2013-05-21	30	58.55	1042.75	28617.5		2012-11-29
2013-04-09	29.2	80.4375	1016.88	56532.9		2013-05-22	30.9375	60.8	1029.38	47507.1		2012-11-30
2013-04-10	29.2	80.1917	1018.38	80326.7		2013-05-23	29.6375	58.325	1030.38	31336.8		2012-12-01
2013-04-11	29.2	80.2	1020.38	50909.6		2013-05-24	28.6571	60.3714	1039.57	20331.7		2012-12-02
2013-04-12	29.2	80.2222	1020.28	85437.6		2013-05-25	27.9	61.2125	1042	19262.8		2012-12-03
2013-04-13	29.2125	80.4958	1024.92	49501		2013-05-26	27.775	63.225	1043.75	17678.3		2012-12-04
2013-04-14	29.2875	80.7917	1028.71	36806.6		2013-05-27	27.85	62.5	1045.25	18836.5		2012-12-05
2013-04-15	29.38	81.2	1025.65	37164.2		2013-05-28	28.75	63.825	1036.88	31913.3		2012-12-06
2013-04-16	29.4056	81	1024.56	41057.2		2013-05-29	28.6375	62.4875	1036.5	25739.4		2012-12-07
2013-04-17	29.4923	81.0154	1025.15	38262.2		2013-05-30	28.1375	59.5	1037.75	24613.3		2012-12-08
2013-04-18	29.5444	80.9111	1022.56	41952.6		2013-05-31	27.3125	62.025	1037.75	24128.5		2012-12-09
2013-04-19	29.6	81	1019.83	51362.9		2013-06-01	27.2875	63.85	1037	24458.6		2012-12-10
2013-04-20	29.6208	80.8625	1019.88	64993		2013-06-02	27.9875	63.7125	1040.75	20111.3		2012-12-11
2013-04-21	29.7	81.0792	1020.04	45628		2013-06-03	29.1875	64.1375	1043.25	19942.9		2012-12-12
2013-04-22	29.65	80.05	1017.96	58909.2		2013-06-04	29.2875	62.9375	1043.75	20779.1		2012-12-13
2013-04-23	29.625	80.4792	1024.67	44644.2		2013-06-05	29.775	62.125	1045.88	19153.6		2012-12-14
2013-04-24	29.67	80.87	1028.6	33354.7		2013-06-06	31.28	63.2	1046.2	19526		2012-12-15
2013-04-26	29.8	81.0917	1021.25	55600		2013-06-07	31.275	62.6625	1045	21688.6		2012-12-16
2013-04-28	29.8	81.05	1019	49213.7		2013-06-08	31.75	62.75	1045	20733.8		2012-12-17
2013-04-29	29.85	81.2	1020.5	53726.7		2013-06-09	31.7875	61.475	1043.75	22628.6		2012-12-18
2013-04-30	29.8889	81.3	1020.89	48392.9		2013-06-10	31.75	60.2625	1041.62	24740.8		2012-12-19
2013-05-02	30	81.9333	1017.5	43250.5		2013-06-11	31.7125	57.9875	1042.5	22715.8		2012-12-20
2013-05-03	30.0875	82.025	1018.25	43042.6		2013-06-12	32.4	59.475	1044.25	20457.1		2012-12-21
2013-05-04	30.1	82.3	1018	38105.6		2013-06-13	34.2167	60.3	1045.5	19932.2		2012-12-22
2013-05-05	30.2	82.1	1017.6	38988.1		2013-06-14	33.2375	58.6125	1046.12	20095.2		2012-12-23
2013-05-06	30.2556	81.9	1019.67	42328.9		2013-06-15	33.6375	58.7625	1047.62	18945.3		2012-12-24
2013-05-07	30.2944	81.5889	1020.5	53732.6		2013-06-16	33.9	58.6	1047.38	19998.5		2012-12-25
2013-05-08	30.2583	80.9167	1016.33	48955.8		2013-06-17	34.3	58.7375	1046.38	21749.4		2012-12-26
2013-05-09	30.32	81.46	1018.5	47498		2013-06-18	34.3333	57.6667	1046	22189.4		2012-12-27
2013-05-10	30.3952	81.7286	1019.24	47739.4		2013-06-19	34.75	55.45	1046	21886.7		2012-12-28
2013-05-11	30.4765	81.7412	1017.29	52550.4		2013-06-20	36	53.5	1046	22498.2		2012-12-29
2013-05-13	30.5	81.5875	1017.69	48391.5		2013-06-21	35.1	56	1046	21155		2012-12-30
2013-05-14	30.5	81.7722	1018.17	49060.2		2013-06-22	35	53.7	1046	22533.7		2013-01-02
2013-05-15	30.4947	81.9	1013.21	63935.5		2013-06-23	35.4	57.3	1045	21750.2		2013-01-03	7.70895e-06
2013-05-16	30.4786	81.2643	1005.07	103258		2013-06-24	33.5667	54.7667	1044	23533.6		2013-01-04	7.30626e-06
2013-05-17	30.4	81.9062	1015.44	74227.4		2013-06-25	33.3125	57.475	1045.38	20574.3		2013-01-05	7.36144e-06
2013-05-18	30.3	81.7	1015	52007		2013-06-26	33.3375	59.975	1046.5	19111.3		2013-01-06	8.32269e-06
2013-05-19	30.4083	81.7333	1022.17	38432.3		2013-06-27	33.2625	58.9875	1047.5	19428.3		2013-01-07	7.35651e-06
2013-05-20	30.4333	81.7333	1024	48506.8		2013-06-28	33.1	59.875	1046.38	21085.4		2013-01-08	7.84964e-06
2013-05-21	30.45	82.1	1018.5	44084.3		2013-06-29	32.375	61	1044.62	23818.3		2013-01-09	6.93951e-06
2013-05-22	30.5	82.3941	1001.94	60537.5		2013-06-30	32.4	61.0125	1046.62	19783.2		2013-01-10	7.03197e-06
2013-05-23	30.5556	81.85	1007.06	50815.1		2013-07-01	32.65	61.5375	1048.38	18280.8		2013-01-11	7.27824e-06
2013-05-24	30.6	81.85	1012	40327.1		2013-07-02	33.125	63.1375	1047.62	19188		2013-01-12	7.08965e-06
2013-05-26	30.4889	81.3111	1020.56	40734.7		2013-07-03	33.5125	60.4	1046.12	22366.1		2013-01-13	6.86015e-06
2013-05-27	30.4944	81.3833	1019.83	53706.9		2013-07-04	33.425	62.4125	1045.62	20941.7		2013-01-14	7.94939e-06
2013-05-28	30.5	81.6154	1013.23	52317.2		2013-07-05	34.1625	61.8375	1046.62	20532.8		2013-01-15	7.07271e-06
2013-05-29	30.4944	81.5167	1012.39	52409.8		2013-07-06	34.325	61.2875	1047.12	21080.8		2013-01-16	7.51794e-06
2013-05-30	30.5048	81.7857	1013.1	50566.2		2013-07-07	34.0875	61.5875	1047	21296.3		2013-01-17	8.49777e-06
2013-05-31	30.4933	81.9867	1012.87	51471.2		2013-07-08	33.6125	59.8375	1047.88	20612		2013-01-18	8.51234e-06
2013-06-01	30.5	81.1667	1012.13	68447.4		2013-07-09	33.45	61.075	1046.38	22764		2013-01-19	7.98038e-06
2013-06-03	30.5	81.5444	1017.56	68752.5		2013-07-10	34	60.925	1043.12	26561.3		2013-01-20	7.67092e-06
2013-06-04	30.5	81.6722	1018.33	49846.5		2013-07-11	34.6375	61.15	1042.62	23533.4		2013-01-21	7.53953e-06
2013-06-05	30.5375	81.675	1022	44663.6		2013-07-15	35.875	62.875	1046	22428.1		2013-01-22	8.12941e-06
2013-06-06	30.6	81.6	1022	41914.2		2013-07-16	35.525	62.1625	1047.5	18997.5		2013-01-23	7.18647e-06
2013-06-07	30.6933	81.86	1020	42550.3		2013-07-17	35.55	61.8	1047.5	19942.9		2013-01-24	5.58493e-06
2013-06-08	30.7	81.7	1019	41803.6		2013-07-18	34.9	60.775	1047.5	20196.6		2013-01-25	5.64151e-06
2013-06-11	30.8944	82.2278	1018.06	47839.5		2013-07-19	35.2875	61.575	1046.5	21199.5		2013-01-26	5.41424e-06
2013-06-12	30.9	82.2	1019.73	42570.2		2013-07-20	35.575	61.875	1044.88	23012.2		2013-01-27	5.75666e-06
2013-06-13	30.955	82.04	1020.6	38788		2013-07-21	35.6375	61.5125	1044.88	21730.6		2013-01-28	5.60056e-06
2013-06-14	30.9941	82.2294	1021.82	46775		2013-07-22	35.5875	62.4125	1044.38	21859.8		2013-01-29	6.30052e-06
2013-06-15	31	82.25	1022	45525.9		2013-07-23	35.575	60.8875	1043.88	22278.8		2013-01-30	6.0259e-06
2013-06-17	31.1556	82.8056	1021.61	41860.9		2013-07-24	36.0625	61.625	1046	18539.9		2013-01-31	6.02853e-06
2013-06-18	31.2312	82.775	1021.25	43223.1		2013-07-25	36.5	61.25	1046.62	18514		2013-02-01	7.38736e-06
2013-06-19	31.3	82.7929	1021.43	43556.4		2013-07-26	36.9375	61.4	1045.75	20120.7		2013-02-02	7.39456e-06
2013-06-20	31.3571	82.6143	1021.71	40215.2		2013-07-27	37.2875	60.625	1044.5	21759.2		2013-02-03	8.64075e-06
2013-06-22	31.5	82.6	1021.5	39855		2013-07-28	37.65	59.65	1046.62	18560		2013-02-04	8.65522e-06
2013-06-23	31.5769	82.5538	1020.31	44910.2		2013-07-29	37.6375	59.3	1047	19238.8		2013-02-05	6.52155e-06
2013-06-24	31.6	82.6778	1019.5	42754		2013-07-30	37.8375	58.7125	1044.62	23539.7		2013-02-06	6.49839e-06
2013-06-25	31.5625	82.7875	1020.5	40871.3		2013-07-31	35.9667	51.7333	1043.33	29459.7		2013-02-07	6.91841e-06
2013-06-26	31.6	82.6143	1022.71	42533.2		2013-08-01	37.3333	49	1045	28229.9		2013-02-08	6.94396e-06
2013-06-27	31.6	82.3944	1023.39	41555.6		2013-08-02	35.625	61.1375	1046	22201.3		2013-02-09	7.74035e-06
2013-06-28	31.5889	82.2889	1021.28	68146.3		2013-08-03	36.125	66.2625	1046.75	18952.5		2013-02-10	6.73676e-06
2013-06-29	31.5958	82.3417	1020.12	50305.4		2013-08-04	37.0375	64.75	1046.5	19214.9		2013-02-11	7.23167e-06
2013-06-30	31.5083	82.4333	1021.58	43010.1		2013-08-05	37.6375	63.4	1045.75	20814.3		2013-02-12	7.50776e-06
2013-07-01	31.5	82.4833	1024.22	39356.6		2013-08-06	37.875	62.0875	1045.12	21311.2		2013-02-13	7.05605e-06
2013-07-02	31.5875	82.5958	1023.29	39367.4		2013-08-07	38.1875	61.325	1044.12	21837.8		2013-02-14	7.84874e-06
2013-07-03	31.5955	82.7818	1021.59	40233.1		2013-08-08	38.35	60.5375	1044.25	20616.1		2013-02-15	7.29441e-06
2013-07-04	31.625	82.7917	1020.96	41274		2013-08-09	37.5125	60.2375	1041.62	25474.2		2013-02-16	7.50458e-06
2013-07-05	31.6958	82.7708	1022.46	34323.8		2013-08-10	36.5	60.25	1040.38	25883.3		2013-02-17	7.32964e-06
2013-07-06	31.695	82.83	1022.7	32495.3		2013-08-11	37.0125	61.725	1043	20234.6		2013-02-18	7.50623e-06
2013-07-07	31.75	82.9625	1022.83	36453.5		2013-08-12	37.125	59.8125	1045.12	19150.7		2013-02-19	7.49686e-06
2013-07-08	31.8	82.9909	1023.55	34840.5		2013-08-13	37.0625	60.725	1045.25	19634.4		2013-02-20	7.08303e-06
2013-07-09	31.8042	82.975	1021.71	38439.2		2013-08-14	36.5625	61.225	1043.5	22780.3		2013-02-21	7.60605e-06
2013-07-10	31.8875	82.9458	1018.33	45790.5		2013-08-26	36	66.32	1042	24488.6		2013-02-22	7.44301e-06
2013-07-11	31.9	82.9833	1017.96	50807.5		2013-08-27	35.4625	64.9125	1040.75	25675.1		2013-02-23	8.13532e-06
2013-07-12	31.9913	82.9957	1021.17	46035.3		2013-08-28	35.4125	64.1875	1043.12	20067.6		2013-02-24	7.93127e-06
2013-07-13	32.0333	82.9875	1021.96	46689.2		2013-08-29	34.8125	63.8375	1046.75	17557.9		2013-02-25	7.2819e-06
2013-07-14	32.1	82.8667	1021.58	46475.6		2013-08-30	34.8625	65.4875	1045.75	21321.6		2013-02-26	7.63661e-06
2013-07-15	32.1167	82.6	1022	43923.5		2013-08-31	34.9375	64.6875	1046.25	21229.3		2013-02-27	7.71302e-06
2013-07-16	32.18	82.72	1023.27	36810.6		2013-09-01	34.75	64.45	1046.75	21334.4		2013-02-28	7.27758e-06
2013-07-17	32.1864	82.8909	1022.82	42761.4		2013-09-02	34.8875	63.975	1048.88	17924.5		2013-03-01	7.04316e-06
2013-07-18	32.1857	82.9905	1022.86	44125.6		2013-09-03	35.0875	63.25	1050.88	16884.9		2013-03-02	6.42578e-06
2013-07-19	32.2625	82.8833	1022.21	46327.5		2013-09-04	35.275	63.4	1050.12	20956.2		2013-03-03	6.38511e-06
2013-07-20	32.3	83.0333	1020.33	47252.6		2013-09-05	35.0125	63.1375	1046.25	27673.1		2013-03-04	6.01246e-06
2013-07-21	32.3	83.1111	1020.22	44105.3		2013-09-06	35.0875	63.8125	1043.38	28335.5		2013-03-05	4.50016e-06
2013-07-22	32.3083	82.9583	1020.08	43608.1		2013-09-07	35.6	63.325	1047	18034.1		2013-03-06	4.53978e-06
2013-07-23	32.3944	83.0667	1019.67	49578.4		2013-09-08	35.7875	63.425	1050.38	15041		2013-03-07	4.41632e-06
2013-07-24	32.4167	82.9292	1021.54	50649.8		2013-09-09	35.7375	64.3125	1049.25	17179.1		2013-03-08	5.11116e-06
2013-07-25	32.5	82.8125	1022.42	53051.1		2013-09-10	34.725	66.825	1047.5	19104.5		2013-03-09	4.75583e-06
2013-07-26	32.5792	82.75	1021.17	53316.7		2013-09-11	33.875	67.9375	1046	18945.1		2013-03-10	4.51723e-06
2013-07-27	32.6333	82.6833	1019.71	52551.3		2013-09-12	33.4625	68.4375	1044.75	18600.9		2013-03-11	4.42041e-06
2013-07-28	32.7	82.6917	1022.29	47616.5		2013-09-13	33	68.2	1046.75	15571.9		2013-03-12	4.38147e-06
2013-07-29	32.7708	82.6708	1022.71	56266.5		2013-09-16	33.9	67.275	1039	26662.9		2013-03-13	5.05392e-06
2013-07-30	32.8261	82.6739	1019.96	57228.9		2013-09-17	32.15	67.9875	1035.62	25628.8		2013-03-14	5.65232e-06
2013-07-31	32.8944	82.35	1018.67	52893.1		2013-09-18	31.925	67.9875	1037.5	18857.5		2013-03-15	6.21415e-06
2013-08-01	32.9	82.275	1019.83	41782.1		2013-09-19	32.775	67.7875	1038	18742.8		2013-03-16	5.35417e-06
2013-08-02	32.8864	82.3864	1022	39775.2		2013-09-20	32.8375	67.0125	1043.25	14675.4		2013-03-17	4.82288e-06
2013-08-03	32.9	82.6125	1022.79	42205.9		2013-09-21	33.225	66.15	1047.75	12676.9		2013-03-18	6.15947e-06
2013-08-04	32.9	82.5125	1022.29	41544.8		2013-09-22	33.5	65.8	1050.12	14035.7		2013-03-19	5.83332e-06
2013-08-05	32.95	82.5	1021.17	44247.2		2013-09-23	32.85	63.85	1049.12	18999.9		2013-03-20	5.29934e-06
2013-08-06	33	82.5	1021.38	45393.5		2013-09-24	31.55	61.25	1047.5	25402.1		2013-03-21	5.64962e-06
2013-08-07	33.1	82.5	1019.67	49640.6		2014-06-26	28.0105	65.1	1042.5	15418.6		2013-03-22	5.19016e-06
2013-08-08	33.1	82.5042	1019.54	49195.7		2014-06-27	27.748	62.2625	1045.88	9065.53		2013-03-23	4.93611e-06
2013-08-09	33.1958	82.5292	1017.04	55926		2014-06-28	27.9355	65.0375	1048	6145.12		2013-03-24	4.92201e-06
2013-08-10	33.2	82.4958	1016.12	50334		2014-06-29	27.798	65.1875	1043.88	13691		2013-03-25	4.72245e-06
2013-08-11	33.2	82.5958	1018.58	45172.9		2014-06-30	27.598	62.55	1042.25	15792.1		2013-03-26	6.37248e-06
2013-08-12	33.2	82.8042	1020.92	48167		2014-07-01	27.2855	59.6375	1047.12	9705.75		2013-03-27	4.8638e-06
2013-08-13	33.2083	82.6958	1020.67	52153		2014-07-02	26.9855	60.3375	1049.38	10777.5		2013-03-28	7.45012e-06
2013-08-14	33.2	82.68	1019	50485.6		2014-07-03	27.7605	61.6625	1051.38	7801.61		2013-03-29	1.17401e-05
2013-08-15	33.3	82.5824	1020.88	48231.1		2014-07-04	28.3105	63.1	1047.62	13696.6		2013-03-30	6.6169e-06
2013-08-16	33.3	82.6167	1021.75	43782.1		2014-07-05	28.0355	61.8625	1044.12	16530.8		2013-03-31	1.35612e-05
2013-08-17	33.3	82.7792	1021.79	44240		2014-07-06	27.6505	60.4	1044.6	13980.8		2013-04-01	1.43852e-05
2013-08-18	33.3	82.75	1022.79	43878.2		2014-07-07	29.0605	65.9	1044.5	8545.41		2013-04-02	1.78986e-05
2013-08-19	33.3	82.8292	1021.75	44079.2		2014-07-08	28.4855	62.5375	1042.38	12822.5		2013-04-03	1.74372e-05
2013-08-20	33.3042	82.9083	1019.21	46633.9		2014-07-09	27.473	61.675	1041	15442.1		2013-04-04	2.05148e-05
2013-08-21	33.3	82.4417	1019.42	46794.4		2014-07-10	25.9355	62.175	1037.62	17497.4		2013-04-05	7.14415e-06
2013-08-22	33.3	82.4421	1019.95	45998.6		2014-07-11	26.073	63.975	1039.12	12354.5		2013-04-06	5.64753e-06
2013-08-23	33.3	82.6875	1020.67	50453.9		2014-07-12	26.848	65.2125	1043.12	7757.77		2013-04-07	6.03584e-06
2013-08-24	33.3	82.9625	1019.83	52287.7		2014-07-13	27.048	64.525	1044.12	6771.73		2013-04-08	5.30658e-06
2013-08-25	33.3	82.4667	1016.75	72719.7		2014-07-14	26.8605	63.8375	1043.62	8772.05		2013-04-09	5.41433e-06
2013-08-26	33.3	82.5318	1017.09	58116.3		2014-07-15	26.948	63.9875	1044.62	6901.43		2013-04-10	5.60977e-06
2013-08-27	33.3	82.625	1016.25	60835.7		2014-07-16	27.448	65.3875	1045.25	10732		2013-04-11	5.2353e-06
2013-08-28	33.3	82.4083	1019.33	51091.8		2014-07-17	28.098	65.175	1046	7303.2		2013-04-12	5.32006e-06
2013-08-29	33.3	82.2375	1022.71	47560.5		2014-07-18	27.2855	64.4	1046	6660.03		2013-04-13	5.29116e-06
2013-08-30	33.3	82.5625	1021.62	51542.3		2014-07-21	28.7439	65.9	1041	15913		2013-04-14	4.90259e-06
2013-08-31	33.3	82.6739	1022.17	46302.1		2014-07-22	26.2105	63.95	1038	20601.6		2013-04-15	4.93017e-06
2013-09-01	33.2708	82.4	1022.79	48495.9		2014-07-23	26.3605	66.0875	1039	15397.2		2013-04-16	5.31143e-06
2013-09-02	33.2083	82.6042	1024.88	43551.4		2014-07-24	27.5605	66.5375	1041.75	7198.77		2013-04-17	6.46858e-06
2013-09-03	33.2	82.85	1026.83	39440.1		2014-07-25	28.1355	66.425	1043.62	6506.01		2013-04-18	7.6491e-06
2013-09-04	33.2	82.8375	1026.5	36984.4		2014-07-26	27.7605	66.1875	1041	13293.5		2013-04-19	7.12101e-06
2013-09-05	33.2	84.1	1019.8	43571.9		2014-07-27	27.2855	64.825	1040.38	16325.5		2013-04-20	7.37232e-06
2013-09-06	33.2	84.0792	1018.96	42733.3		2014-07-28	27.5605	66.1625	1042.75	11780.1		2013-04-21	5.74421e-06
2013-09-07	33.225	84.025	1023.29	35401.8		2014-07-29	28.098	66.7375	1040	15411.9		2013-04-22	7.14922e-06
2013-09-08	33.3	83.65	1026.21	33732.1		2014-07-30	27.1105	66.4625	1037.5	16901.9		2013-04-23	6.91334e-06
2013-09-09	33.3	83.6167	1025.12	50923.2		2014-07-31	26.8105	64.8	1039.12	14513.4		2013-04-24	5.42472e-06
2013-09-10	33.3042	83.2875	1023.33	54253.9		2014-08-01	27.823	66.3375	1039.62	12599.8		2013-04-25	4.7965e-06
2013-09-11	33.3083	82.6542	1021.88	50810.4		2014-08-02	28.3355	66.65	1042.12	11019.3		2013-04-26	4.73978e-06
2013-09-12	33.3042	82.9208	1020.46	41183.9		2014-08-03	28.623	66.575	1043.12	11142.9		2013-04-27	1.73205e-05
2013-09-13	33.3	82.9478	1022.74	37467		2014-08-04	28.8355	65.125	1043.62	11726.4		2013-04-28	1.55918e-05
2013-09-14	33.3	81.9792	1024.67	44900.5		2014-08-05	28.9105	65.325	1042.25	13019		2013-04-29	9.71286e-06
2013-09-15	33.2333	82.0292	1020.42	59739.5		2014-08-06	28.573	65.525	1040.38	14338.5		2013-04-30	1.00692e-05
2013-09-16	33.2	82.7	1013.75	50192.2		2014-08-07	28.623	65.6875	1041.88	11892.3		2013-05-01	1.046e-05
2013-09-17	33.2	83.3348	1011.52	43864.4		2014-08-08	28.8855	64.2625	1044.75	10108.4		2013-05-02	1.08798e-05
2013-09-18	33.1333	83.4667	1013.62	45075.8		2014-08-09	29.223	63.55	1046	9788.9		2013-05-03	1.12113e-05
2013-09-19	33.1042	83.7208	1014.21	42837.2		2014-08-10	29.0855	63.2125	1045.88	10222.3		2013-05-04	5.00793e-06
2013-09-20	33.1	83.6083	1019.5	40764.2		2014-08-11	29.098	64.175	1044.75	11112.4		2013-05-05	5.13097e-06
2013-09-21	33.1	83.9167	1024.17	33925.6		2014-08-12	29.3355	63.875	1043.62	11824.4		2013-05-06	5.2977e-06
2013-09-22	33.1	83.8417	1026.38	23004.5		2014-08-13	29.3355	64.775	1041.25	13059.3		2013-05-07	5.09118e-06
2013-09-23	33.0958	83.3583	1025.08	28286.9		2014-08-14	28.9605	64.5375	1041.75	11935.5		2013-05-08	7.88368e-06
2013-09-24	33	83.5792	1023.54	33237.2		2014-08-15	27.9355	64.525	1044.88	9645.83		2013-05-09	6.06728e-06
2013-09-25	33	83.6889	1022.78	39412.4		2014-08-16	27.448	65.85	1044.88	9419.91		2013-05-10	1.33176e-05
2013-09-26	33	83.2125	1021.96	42762.8		2014-08-17	27.448	66.05	1045.25	9477.68		2013-05-11	1.16595e-05
2013-09-27	33	82.9792	1020.92	46801.3		2014-08-18	26.773	68.4625	1045.5	8867.56		2013-05-12	4.60699e-06
2013-09-28	33	83.9458	1019.79	43219.7		2014-08-19	27.6105	64.625	1044.25	11585.8		2013-05-13	5.26183e-06
2013-09-29	33.0842	83.3421	1015.68	60838.4		2014-08-20	28.2355	65.35	1044.75	7227.8		2013-05-14	7.42411e-06
2013-09-30	33.0792	83.4708	1009.04	67595.8		2014-08-21	29.098	65.95	1044.75	10307.3		2013-05-15	1.00421e-05
2013-10-01	33.1	83.5542	1012.04	44271.4		2014-08-22	29.5855	63.2875	1045.12	10640.9		2013-05-16	1.08042e-05
2013-10-02	33.0391	84	1019.22	33758.8		2014-08-23	28.948	62.075	1044.62	11028.8		2013-05-17	1.02523e-05
2013-10-03	33.05	83.3875	1027.21	25242.4		2014-08-24	28.7605	62.8	1045.12	10762.8		2013-05-18	1.06958e-05
2013-10-04	32.9833	82.8208	1029.71	27184.9		2014-08-25	28.4605	63.1375	1046.25	9225.98		2013-05-19	2.11094e-05
2013-10-05	32.9292	81.9167	1026.12	42724.1		2014-08-26	28.5105	63.1875	1045.75	9623.83		2013-05-20	1.32771e-05
2013-10-06	32.8667	82.3083	1022.5	65920.2		2014-08-27	28.623	63.25	1043.75	11670.7		2013-05-21	1.32803e-05
2013-10-07	32.7833	82.4167	1024	45129.5		2014-08-28	29.1355	62.7375	1043.38	12135.9		2013-05-22	1.00236e-05
2013-10-08	32.7696	82.8826	1025.22	46202.4		2014-08-29	29.273	62.5625	1044.75	10128.6		2013-05-23	1.27827e-05
2013-10-09	32.7167	82.9792	1023.79	48143.6		2014-08-30	29.4355	62.6625	1045.25	9714.51		2013-05-24	1.00906e-05
2013-10-10	32.6958	83.1333	1019.96	63106.1		2014-08-31	29.398	62.3875	1043.25	11699.6		2013-05-25	9.28349e-06
2013-10-11	32.6583	82.7875	1019.62	69182.6		2014-09-01	28.048	61.9	1032.88	22269.7		2013-05-26	8.1008e-06
2013-10-12	32.7	83.3292	1024.5	44350.3		2014-09-02	27.098	65.2375	1034.25	16716.3		2013-05-27	9.96348e-06
2013-10-13	32.7	83.09	1025.3	33911.1		2014-09-03	27.423	66.475	1038.12	10719		2013-05-28	1.00163e-05
2013-10-18	32.625	84.2875	1022.88	29867.1		2014-09-04	27.3355	66.3875	1041	6957.17		2013-05-29	9.06254e-06
2013-10-21	32.7353	83.6118	1029.41	28183.4		2014-09-05	30.8855	53.038	1025.4	18965		2013-05-30	8.9817e-06
2013-10-22	32.7375	84.15	1027.88	28280.1		2014-09-06	32.9605	63.4255	1039.02	8872.17		2013-05-31	1.2055e-05
2013-10-23	32.7708	84.0167	1026.88	30952.7		2014-09-07	33.023	63.4505	1042.15	7431.69		2013-06-01	1.222e-05
2013-10-24	32.8	83.8083	1027.04	31904.3		2014-09-08	33.6105	63.588	1045.4	5767.5		2013-06-02	1.23271e-05
2013-10-25	32.7833	83.8417	1027.08	28532.8		2014-09-09	33.973	63.6505	1045.27	5501.8		2013-06-03	1.41565e-05
2013-10-26	32.8083	84.0708	1028.42	27190.6		2014-09-10	33.973	63.6755	1042.52	6391.64		2013-06-04	1.29064e-05
2013-10-27	32.9	84.075	1028.96	28238		2014-09-11	32.9905	63.453	1039.77	8241.95		2013-06-05	1.24042e-05
2013-10-28	32.9	83.8833	1026.17	35346.9		2014-09-12	32.9605	63.463	1041.77	9445.11		2013-06-06	1.07753e-05
2013-10-29	32.9	84.075	1022.38	36674.6		2014-09-13	32.8855	63.4005	1043.15	7202.16		2013-06-07	1.49581e-05
2013-10-30	32.9	83.9087	1021.7	37798.1		2014-09-14	32.2105	63.2755	1044.02	9255.11		2013-06-08	1.71415e-05
2013-10-31	32.8917	83.8958	1025.08	32528.8		2014-09-15	32.1355	63.238	1044.27	7930.94		2013-06-09	1.31825e-05
2013-11-01	32.8583	84.0083	1026.21	27796.2		2014-09-16	32.3855	63.3005	1043.27	9724.71		2013-06-10	1.81773e-05
2013-11-02	32.8	83.4458	1024.83	47883.9		2014-09-17	32.023	63.213	1043.4	7069.56		2013-06-11	1.42041e-05
2013-11-03	32.8	83.05	1022.45	48769.2		2014-09-18	32.523	63.338	1045.15	6183.8		2013-06-12	1.5398e-05
2013-11-04	32.725	83.2	1014.38	85757		2014-09-19	33.173	63.488	1047.15	4425.28		2013-06-13	1.67385e-05
2013-11-05	32.6875	82.5917	1002.75	91723.1		2014-09-20	33.7534	63.613	1046.77	5729.21		2013-06-14	1.58333e-05
2013-11-06	32.6	82.85	1012.21	43091.9		2014-09-21	34.2355	63.7255	1045.9	8159.59		2013-06-15	1.62442e-05
2013-11-07	32.6	81.8292	1023.33	37486.6		2014-09-22	34.023	63.6755	1041.02	12653.6		2013-06-16	1.61614e-05
2013-11-08	32.6	82.1211	1025.16	40167.4		2014-09-23	33.0605	63.438	1041.77	10675.9		2013-06-17	1.56281e-05
2013-11-09	32.6	81.8167	1022.21	55597.9		2014-09-24	30.9439	62.9463	1044.44	6518.27		2013-06-18	1.61456e-05
2013-11-10	32.5708	82.5167	1015.67	49571.8		2014-10-02	30.3605	62.863	1048.77	11658.8		2013-06-19	1.33148e-05
2013-11-11	32.4542	80.9375	1003.08	87393.1		2014-10-03	30.798	62.9505	1047.27	12910.9		2013-06-20	1.30515e-05
2013-11-12	32.387	81.6087	1015.26	42959.2		2014-10-04	30.7855	62.938	1044.15	15604.2		2013-06-21	1.50739e-05
2013-11-13	32.3	82.0083	1017.08	34019		2014-10-05	30.923	62.988	1042.02	15645.8		2013-06-22	1.61407e-05
2013-11-14	32.3	82.1625	1018.58	32526.4		2014-10-06	30.898	62.963	1043.02	12889.3		2013-06-23	1.50802e-05
2013-11-15	32.3	81.975	1017.75	39376.4		2014-10-07	30.7355	62.938	1047.52	7918.36		2013-06-24	2.77914e-05
2013-11-16	32.3	82.2292	1022.42	27796		2014-10-08	30.623	62.913	1048.77	7532.34		2013-06-25	1.8539e-05
2013-11-17	32.2917	81.9542	1025.04	32074.5		2014-10-09	30.673	62.9255	1048.02	8536.62		2013-06-26	1.64234e-05
2013-11-18	32.1958	82.4792	1017.83	63157.5		2014-10-10	30.773	62.9255	1047.9	8840.44		2013-06-27	1.33848e-05
2013-11-19	32.2	81.5286	1010.43	85525.3		2014-10-11	30.8355	62.9505	1046.77	9873.48		2013-06-28	1.46592e-05
2013-11-20	32.0059	81.4941	1011.29	54866.2		2014-10-12	31.323	63.0755	1046.65	9608.13		2013-06-29	1.25435e-05
2013-11-21	31.875	81.4167	1009.08	68543.5		2014-10-13	30.3105	62.8463	1046.11	10557		2013-06-30	1.17171e-05
2013-11-22	31.7417	80.6333	1002.92	122388		2015-05-20	30.8605	62.963	1041.27	7594.63		2013-07-01	1.0924e-05
2013-11-23	31.5708	82.1333	1004.17	71087.5		2015-05-21	29.2272	62.5796	1043.27	8024.86		2013-07-02	1.10632e-05
2013-11-24	31.43	81.97	1006.9	56977		2015-05-22	27.623	62.2255	1040.02	10854.3		2013-07-03	1.14173e-05
2013-11-25	31.3792	82.0292	1012.17	41957.2		2015-05-23	27.998	62.313	1041.15	8339.18		2013-07-04	1.14247e-05
2013-11-26	31.3417	82.3625	1016.17	29866.2		2015-05-24	28.4355	62.4255	1041.65	8012.44		2013-07-05	1.13608e-05
2013-11-27	31.2833	81.7375	1023.5	27941.1		2015-05-25	28.2105	62.3505	1042.52	12635.1		2013-07-06	1.16557e-05
2013-11-28	31.2	81.8783	1028.04	23851.6		2015-05-26	28.923	62.538	1039.52	21061.1		2013-07-07	1.06481e-05
2013-11-29	31.1667	82.1458	1025.25	26672		2015-05-27	29.0355	62.5505	1041.15	24512.5		2013-07-08	9.06439e-06
2013-11-30	31.1708	82.5708	1015.38	37034.3		2015-05-28	28.6705	62.433	1045.37	20454.5		2013-07-09	1.08753e-05
2013-12-01	31.2	82.3667	1008.21	33072.9		2015-05-29	28.7105	62.4755	1045.52	20883.4		2013-07-10	1.06269e-05
2013-12-02	31.1783	81.8522	1018.22	31596		2015-05-30	28.948	62.5255	1046.15	21421.9		2013-07-11	8.77019e-06
2013-12-03	31.1833	82.2833	1025.17	17723.6		2015-05-31	29.4855	62.638	1046.9	21153.7		2013-07-12	9.23777e-06
2013-12-04	31.1	82.2583	1026.88	21440.3		2015-06-01	30.148	62.788	1047.27	20814.2		2013-07-13	9.46749e-06
2013-12-05	31.0958	82.4667	1025.54	23880		2015-06-02	30.848	62.9505	1048.77	19557.5		2013-07-14	8.62135e-06
2013-12-06	31.0957	82.5565	1020.57	30733		2015-06-03	31.573	63.113	1049.65	18934.9		2013-07-15	1.15867e-05
2013-12-07	30.9917	82.2792	1025.29	28542.4		2015-06-04	32.0355	63.2255	1049.65	19769.5		2013-07-16	1.17195e-05
2013-12-08	30.9958	81.5583	1032.17	28793.5		2015-06-05	32.473	63.3505	1047.52	23403.9		2013-07-17	1.15778e-05
2013-12-09	30.92	81.58	1033.8	28260		2015-06-06	32.623	63.363	1048.65	20618.3		2013-07-18	9.37743e-06
2013-12-30	30.4444	81.8111	1022.56	46510.3		2015-06-07	32.748	63.388	1048.4	22154.8		2013-07-19	9.15229e-06
2013-12-31	30.5	82.1917	1021.88	35227.5		2015-06-08	32.1855	63.2755	1046.02	26561.4		2013-07-20	9.9058e-06
2014-01-01	30.5	82.4333	1023	31587.5		2015-06-09	32.023	63.238	1045.27	24625.3		2013-07-21	1.05852e-05
2014-01-02	30.5	81.8583	1023.58	49368.4		2015-06-10	32.423	63.3255	1046.65	20464.7		2013-07-22	1.00015e-05
2014-01-03	30.5	81.0842	1025.16	63367.1		2015-06-11	33.1355	63.4755	1046.27	21298		2013-07-23	9.9451e-06
2014-01-04	30.4	81.05	1021	131178		2015-06-12	33.5605	63.5755	1046.4	21533.8		2013-07-24	1.01588e-05
2014-01-05	30.3667	81.2875	1015.25	106756		2015-06-13	33.623	63.588	1044.65	26242.7		2013-07-25	9.79278e-06
2014-01-06	30.3	81.3292	1022.12	38573		2015-06-14	33.723	63.613	1044.15	24791.9		2013-07-26	9.37666e-06
2014-01-07	30.2958	81.9125	1029.17	28636.5		2015-06-15	33.823	63.6505	1045.77	21039		2013-07-27	1.02381e-05
2014-01-08	30.3	81.8875	1030.75	26577		2015-06-16	33.4605	63.538	1045.4	21431		2013-07-28	1.07071e-05
2014-01-09	30.35	82.015	1027.8	29056.9		2015-06-17	32.048	63.213	1042.27	27015.2		2013-07-29	1.06413e-05
2014-01-10	30.375	81.6833	1025.71	33209.8		2015-06-18	32.648	63.3755	1041.77	27092.4		2013-07-30	9.68122e-06
2014-01-11	30.4	81	1026.17	35805		2015-06-19	32.7105	63.388	1041.4	26272.8		2013-07-31	1.37332e-05
2014-01-12	30.4	81.2792	1025.12	35028.9		2015-06-20	33.1605	63.4755	1041.02	25578.8		2013-08-01	2.69976e-05
2014-01-13	30.4	81.987	1022.57	35348.8		2015-06-21	32.973	63.4755	1044.27	21249		2013-08-02	2.30206e-05
2014-01-14	30.4	80.9542	1015.42	75192.7		2015-06-22	32.6355	63.363	1046.77	19915.6		2013-08-03	1.89467e-05
2014-01-15	30.3042	81.1458	1015.62	47992.3		2015-06-23	32.923	63.438	1044.27	24299.3		2013-08-04	2.09385e-05
2014-01-16	30.3	81.2708	1021.83	38459		2015-06-24	33.623	63.6005	1044.9	21725.3		2013-08-05	1.85356e-05
2014-01-17	30.2652	81.0739	1020.43	93139.8		2015-06-25	33.7105	63.613	1047.4	20612.1		2013-08-06	1.97298e-05
2014-01-18	30.1917	81.0708	1015.38	114752		2015-06-26	33.8855	63.663	1046.15	23743.7		2013-08-07	1.80766e-05
2014-01-19	30.05	81.0458	1007.96	139023		2015-06-27	33.898	63.663	1045.77	24229.6		2013-08-08	1.86547e-05
2014-01-20	29.85	80.5125	1000.5	111244		2015-06-28	34.573	63.8255	1045.65	22733.5		2013-08-09	2.00483e-05
2014-01-21	29.8818	81.2	1002.82	64539.7		2015-06-29	34.548	63.813	1047.9	18700.9		2013-08-10	2.17524e-05
2014-01-22	29.9	82.2941	1018.94	28994.9		2015-06-30	34.948	63.888	1048.02	19824.2		2013-08-11	2.06457e-05
2014-01-23	29.9	81.675	1019.88	39122.5		2015-07-01	35.0855	63.9255	1048.9	18987.8		2013-08-12	1.64487e-05
2014-01-24	29.8708	81.1708	1006.29	65504.7		2015-07-02	35.2105	63.9505	1050.9	17276		2013-08-13	1.81491e-05
2014-01-25	29.9	81.9292	1007.33	43931.5		2015-07-03	34.6605	63.838	1051.15	18447.8		2013-08-14	1.27939e-05
2014-01-26	29.82	81.9	1011.65	38502.6		2015-07-04	35.348	63.988	1049.77	23081.7		2013-08-15	9.94647e-06
2014-01-27	29.6875	80.1167	1002.21	69646.5		2015-07-05	35.473	64.0255	1048.4	23220.2		2013-08-16	8.76588e-06
2014-01-28	29.7083	81.0542	998.917	60995.6		2015-07-06	36.398	64.2505	1048.15	21715		2013-08-17	8.09252e-06
2014-01-29	29.6042	80.375	1008.42	70525.6		2015-07-07	37.148	64.4255	1045.77	25167.6		2013-08-18	7.1681e-06
2014-01-30	29.4118	79.3824	1008.18	120331		2015-07-08	36.923	64.3505	1041.77	31652.4		2013-08-19	6.94805e-06
2014-01-31	29.3643	80.5143	1008.14	112088		2015-07-09	37.0105	64.3755	1039.9	29378.1		2013-08-20	8.04564e-06
2014-02-01	29.3542	81.2083	1010.92	80562.8		2015-07-10	37.0105	64.388	1043.27	21990		2013-08-21	7.37862e-06
2014-02-02	29.4	81.6048	1009.57	53250.8		2015-07-11	36.7105	64.313	1046.02	20413		2013-08-22	8.00171e-06
2014-02-03	29.3941	80.9	1013.76	57169.5		2015-07-12	37.198	64.4255	1045.4	21996.8		2013-08-23	6.40456e-06
2014-02-04	29.3375	80.4125	1016.58	61018		2015-07-13	37.123	64.413	1044.02	23272.8		2013-08-24	7.13075e-06
2014-02-05	29.3261	80.5348	1016.43	58330		2015-07-14	37.473	64.488	1044.15	21400.7		2013-08-25	7.08579e-06
2014-02-06	29.3625	80.9417	1015.38	52857.8		2015-07-15	38.423	64.713	1045.65	20127.8		2013-08-26	6.93724e-06
2014-02-07	29.3708	81.075	1020.38	53745.7		2015-07-16	37.5355	64.5005	1046.77	19760.4		2013-08-27	6.37927e-06
2014-02-08	29.3708	81.4833	1016.21	55591.4		2015-07-17	37.573	64.5005	1047.02	20027.3		2013-08-28	9.38039e-06
2014-02-09	29.3	80.11	1010.2	91051.9		2015-07-18	37.673	64.5505	1045.52	22758.5		2013-08-29	8.27851e-06
2014-02-10	29.225	80.05	1007	109117		2015-07-19	37.8605	64.588	1043.77	24869.9		2013-08-30	8.68951e-06
2014-02-11	29.3458	81.2333	1006.38	59433.9		2015-07-20	37.623	64.5255	1042.15	25276.6		2013-08-31	9.13538e-06
2014-02-12	29.4	81.7542	1012.62	36898.2		2015-07-21	37.748	64.5505	1042.9	22494.9		2013-09-01	6.56605e-06
2014-02-13	29.4	81.1917	1017.92	40355.7		2015-07-22	38.1355	64.638	1041.77	24232.5		2013-09-02	7.95429e-06
2014-02-14	29.4783	81.3043	1016.39	40679.1		2015-07-23	36.8772	64.3463	1040.11	27798.9		2013-09-03	7.19296e-06
2014-02-15	29.4958	81.4833	1022.58	36809.3		2015-07-27	37.1605	64.413	1039.27	20758.8		2013-09-04	7.29532e-06
2014-02-16	29.5208	81.4125	1022.5	39306.8		2015-07-28	36.6605	64.313	1039.11	22691		2013-09-05	8.05638e-06
2014-02-17	29.575	81.0667	1022.96	49047.1		2015-07-29	36.973	64.363	1039.77	21377.8		2013-09-06	6.84596e-06
2014-02-18	29.6	81.5087	1022.39	45637.3		2015-07-30	37.5355	64.5005	1039.65	22458.7		2013-09-07	6.58479e-06
2014-02-19	29.5667	80.7333	1019.33	78111.1		2015-07-31	38.048	64.638	1038.9	24039.2		2013-09-08	6.79623e-06
2014-02-20	29.5417	81.0792	1016.96	44629.8		2015-08-01	38.123	64.638	1042.15	20220.6		2013-09-09	6.91942e-06
2014-02-21	29.5917	81.425	1016.29	41231.3		2015-08-02	38.273	64.6755	1043.65	20346.6		2013-09-10	6.92792e-06
2014-02-22	29.6	81.2909	1018.64	41272.5		2015-08-03	38.673	64.7755	1042.4	22564.4		2013-09-11
2014-02-24	29.6176	80.8235	1023.29	36286.5		2015-08-04	38.6855	64.788	1041.77	22938.2		2013-09-12
2014-02-25	29.6	81.05	1024.5	34405.2		2015-08-05	38.8355	64.813	1042.15	21995.1		2013-09-13
2014-02-26	29.6	80.3765	1026.94	47636.3		2015-08-06	39.0855	64.863	1041.77	21967.8		2013-09-14
2014-02-27	29.575	80.025	1024.92	53777.9		2015-08-07	39.173	64.888	1041.9	22345.3		2013-09-15
2014-02-28	29.5292	80.4042	1016.96	55915.7		2015-08-08	38.923	64.838	1043.65	21795.1		2013-09-16
2014-03-01	29.3083	78.8417	999.75	113767		2015-08-09	38.0355	64.613	1043.65	21925.5		2013-09-17
2014-03-02	29.2	78.9533	996.267	74618.8		2015-08-10	36.9605	64.3755	1041.02	25809.6		2013-09-18
2014-03-03	29.2375	81.525	1000.75	70504.5		2015-08-11	36.848	64.313	1040.52	26306.3		2013-09-19
2014-03-04	29.1708	81.4792	996.208	69868.7		2015-08-12	36.848	64.338	1042.4	22537.2		2013-09-20
2014-03-05	29.175	81.5833	1006.88	47891		2015-08-13	37.373	64.463	1041.65	23735.8		2013-09-21
2014-03-06	29.2826	81.4043	1016.7	33826.9		2015-08-14	37.773	64.5505	1040.27	25625.4		2013-09-22
2014-03-07	29.3	81.1667	1021.21	29135.7		2015-08-15	37.423	64.4755	1039.02	26699.1		2013-09-23
2014-03-08	29.375	81.0083	1024.62	26400		2015-08-16	34.3105	63.738	1038.65	31158.6		2013-09-24
2014-03-09	29.3542	81.7917	1025.75	22273.9		2015-08-17	34.5605	63.8255	1040.65	23504.7		2013-09-25	3.71752e-06
2014-03-10	29.3727	81.6091	1020.32	28960.2		2015-08-18	34.8605	63.8755	1042.4	22308.6		2013-09-26
2014-03-11	29.4042	81.05	1023.79	29013.6		2015-08-19	34.5605	63.8255	1042.65	24251.5		2013-09-27
2014-03-12	29.4476	81.1	1030.76	23931		2015-08-20	34.598	63.8255	1045.52	20718		2013-09-28
2014-03-13	29.4667	81.2833	1029.72	27842.3		2015-08-21	34.5105	63.8005	1046.15	21322.2		2013-09-29
2014-03-14	29.5	80.9125	1027.38	32228.3		2015-08-22	34.523	63.8005	1044.27	25453.9		2013-09-30
2014-03-15	29.5042	80.9167	1022.21	39282.3		2015-08-23	34.6355	63.8255	1043.52	25951.9		2013-10-01
2014-03-16	29.5833	81.0083	1020.04	39362.4		2015-08-24	34.5605	63.8255	1044.15	23866.4		2013-10-02
2014-03-17	29.6	80.8478	1025.3	36508.2		2015-08-25	35.473	64.013	1044.77	22480.7		2013-10-03
2014-03-18	29.6583	80.8208	1026.62	37407		2015-08-26	35.198	63.9505	1045.27	22641.6		2013-10-04
2014-03-19	29.6933	80.82	1025.73	38881.3		2015-08-27	35.5105	64.0505	1045.65	22074.9		2013-10-05
2014-03-20	29.7	81.6538	1026.85	31372.4		2015-08-28	35.973	64.138	1047.52	19601		2013-10-06
2014-03-21	29.7857	81.9	1024.86	35720.5		2015-08-29	36.5855	64.288	1048.4	19720.6		2013-10-07
2014-03-24	29.7125	80.2812	1012.81	50328.9		2015-08-30	36.8855	64.3505	1048.02	22029.9		2013-10-08
2014-03-25	29.65	79.7458	1011.71	59657.2		2015-08-31	36.823	64.3255	1045.52	25772.3		2013-10-09
2014-03-26	29.5708	80.225	1010.67	67618.6		2015-09-01	36.823	64.338	1043.02	28338.1		2013-10-10
2014-03-27	29.3625	79.2292	1002.21	103465		2015-09-02	36.8105	64.338	1042.65	25650.6		2013-10-11
2014-03-28	29.3696	80.6	1014.65	49301.9		2015-09-03	37.148	64.4005	1042.9	23846.8		2013-10-12
2014-03-29	29.39	81.08	1023.25	35378.4		2015-09-04	36.448	64.263	1043.27	24776.8		2013-10-13
2014-03-31	29.5	81.3471	1019.94	39298.3		2015-09-05	34.673	63.838	1042.52	28544.6		2013-10-14
2014-04-01	29.5889	81.4	1021.22	38997.1		2015-09-06	33.8605	63.6505	1045.52	22612.5		2013-10-15
2014-04-02	29.6429	81.1286	1020.43	42376.6		2015-09-07	33.848	63.6255	1044.52	24791.9		2013-10-16
2014-04-03	29.68	81.52	1010.2	68925.6		2015-09-08	33.6355	63.613	1044.27	28178.5		2013-10-17
2014-04-04	29.6938	80.8187	1008	78965.2		2015-09-09	32.2355	63.2505	1039.9	42566.5		2013-10-18
2014-04-14	29.9	82.2722	1020.56	36639.2		2015-09-10	32.873	63.438	1041.27	31374.9		2013-10-19
2014-04-15	29.9167	81.4417	1015.38	52763.9		2015-09-11	32.8355	63.4005	1047.27	20544.1		2013-10-20
2014-04-16	29.9708	81.3333	1018.67	32530.7		2015-09-12	33.198	63.4755	1048.9	20665.3		2013-10-21
2014-04-17	29.9391	81.0652	1016.91	35357.5		2015-09-13	33.4605	63.563	1046.27	26451.1		2013-10-22
2014-04-18	29.9	80.3667	1012.88	47608		2015-09-14	34.173	63.738	1043.65	28099		2013-10-23
2014-04-19	29.8167	80.1417	1011.96	87982.7		2015-09-15	35.2355	63.963	1043.15	27349.5		2013-10-24
2014-04-20	29.7917	80.55	1010.54	77008.2		2015-09-16	35.2605	63.963	1042.65	26973.9		2013-10-25
2014-04-21	29.795	81.08	1009.6	51978		2015-09-17	35.523	64.038	1042.52	25527.6		2013-10-26
2014-04-22	29.8	81.4652	1015.78	43175.5		2015-09-18	35.773	64.088	1044.27	22229.2		2013-10-27
2014-04-23	29.8792	81.5708	1015.5	38754.9		2015-09-19	35.548	64.038	1044.27	24379.8		2013-10-28
2014-04-24	29.9542	81.7458	1016.25	40664.7		2015-09-20	34.298	63.7505	1039.9	31766.8		2013-10-29
2014-04-25	30	81.5917	1015.62	48583.3		2015-09-21	33.6772	63.613	1038.61	30287.5		2013-10-30
2014-04-26	30.0667	81.675	1012.83	47165.7		2015-09-22	33.848	63.6505	1038.27	29409.1		2013-10-31
2014-04-28	30.0882	81.1941	1011.47	48171.7		2015-09-23	32.8855	63.413	1038.02	29573.3		2013-11-01
2014-04-29	30.1	81.12	1012.6	47039.1		2015-09-24	30.623	62.913	1037.65	33031.5		2013-11-02
2014-04-30	30.1	80.9	1015.04	49842.8		2015-09-25	31.048	62.988	1039.77	27927.2		2013-11-03
2014-05-01	30.1	80.95	1014.71	53947.3		2015-09-26	30.8105	62.9255	1041.9	27655.5		2013-11-04
2014-05-02	30.1	80.7917	1013.67	63453.9		2015-09-27	30.698	62.9255	1044.65	26519.4		2013-11-05
2014-05-03	30.1	80.3478	1007.52	76654		2015-09-28	30.748	62.938	1046.15	28427.3		2013-11-06	8.38934e-06
2014-05-05	30.1	81.8077	1021.38	32539.8		2015-09-29	30.6605	62.913	1047.27	30418.3		2013-11-07	8.93485e-06
2014-05-06	30.1	81.5292	1025	33615		2015-09-30	30.373	62.838	1047.65	30139.3		2013-11-08	8.82464e-06
2014-05-07	30.1708	81.3958	1024.29	40330.6		2015-10-01	29.4605	62.638	1046.77	36352		2013-11-09	9.05689e-06
2014-05-08	30.2	81.5375	1022.08	40355.6		2015-10-02	29.9939	62.7796	1047.44	30573.5		2013-11-10	1.00108e-05
2014-05-09	30.2375	81.8958	1021.42	37673.2		2015-10-05	30.5105	62.863	1043.77	40628.3		2013-11-11	1.0386e-05
2014-05-10	30.2958	81.7708	1021.83	45296		2015-10-06	30.9105	62.9558	1040.77	43092.4		2013-11-12	1.02949e-05
2014-05-11	30.3625	81.5958	1020.04	51572.1		2015-10-07	31.048	63.0005	1037.52	46223.4		2013-11-13	9.65649e-06
2014-05-12	30.3958	81.4875	1019.33	62114.9		2015-10-08	30.173	62.8005	1041.9	30244.7		2013-11-14	9.40266e-06
2014-05-13	30.4	81.4	1017.04	50394		2015-10-09	29.448	62.638	1042.4	32779.3		2013-11-15	9.17022e-06
2014-05-14	30.4042	81.6917	1017.62	37540.3		2015-10-10	28.7355	62.4755	1030.9	82035.5		2013-11-16	9.68755e-06
2014-05-15	30.4125	81.4292	1019.12	43650.8		2015-10-11	28.4105	62.4005	1031.9	47370.1		2013-11-17	9.74732e-06
2014-05-16	30.4	81	1017.65	45758.2		2015-10-12	27.9855	62.3005	1042.9	21955.4		2013-11-18	9.13661e-06
2014-05-17	30.3458	80.8375	1020.88	52815.8		2015-10-13	28.273	62.3755	1043.77	28100		2013-11-19	9.89398e-06
2014-05-18	30.3042	81.2125	1022.12	45203.1		2015-10-14	29.648	62.6755	1039.4	37065		2013-11-20	1.16422e-05
2014-05-19	30.3042	81.1417	1020.58	48438.4		2015-10-15	29.0855	62.563	1040.15	32903.4		2013-11-21	1.07154e-05
2014-05-20	30.3833	81.6667	1022.75	38900.4		2015-10-16	27.1772	62.113	1042.77	27921.4		2013-11-22	1.14128e-05
2014-05-21	30.4333	81.9958	1023.25	36383		2015-10-22	25.2439	61.6796	1035.11	45456.8		2013-11-23	1.19519e-05
2014-05-22	30.4933	82.0133	1022.47	38565		2015-10-23	25.2355	61.7005	1040.15	26497.2		2013-11-24
2014-05-28	30.4786	87.9786	1018.36	15361.6		2015-10-24	25.4855	61.763	1045.52	22400.2		2013-11-25
2014-05-29	30.7667	83.7583	1018.22	31961.3		2015-10-25	25.3883	61.7241	1048.22	22924.5		2013-11-26	2.22763e-05
2014-05-30	30.8083	83.1708	1018.21	32110.9		2015-10-26	25.673	61.8005	1047.27	29744		2013-11-27
2014-05-31	30.8708	82.9542	1018.15	38861.2		2015-10-27	26.398	61.9505	1046.15	32148.8		2013-11-28
2014-06-01	30.875	82.7042	1018.08	38698.1		2015-10-28	26.523	61.9755	1044.9	35434.9		2013-11-29
2014-06-02	30.8667	82.7458	1017.96	35035.9		2015-10-29	26.4105	61.938	1042.15	43785.5		2013-11-30	2.5578e-05
2014-06-03	30.8913	82.8217	1017.77	30235.6		2015-10-30	24.9439	61.6463	1043.11	35570.4		2013-12-01
2014-06-04	30.9	82.8292	1017.7	36460.2		2015-12-02	22.6105	61.113	1055.52	22563.9		2013-12-02
2014-06-05	30.9042	82.8458	1017.61	40892.8		2015-12-03	22.048	60.9755	1057.02	21248.9		2013-12-03
2014-06-06	30.987	83.3261	1017.58	34685.2		2015-12-04	22.4105	61.088	1058.52	19961.1		2013-12-04
2014-06-07	31.025	83.3375	1017.58	35766.4		2015-12-05	22.248	61.0255	1059.65	14576.1		2013-12-05
2014-06-08	31.0958	83.4625	1022.08	29405.8		2015-12-06	21.948	60.963	1060.4	11368.4		2013-12-06
2014-06-09	31.1542	83.6208	1020.92	27581.2		2015-12-07	21.773	60.913	1060.15	9739		2013-12-07
2014-06-10	31.2042	83.5208	1013.58	37755.1		2015-12-08	21.448	60.8505	1058.27	9049.79		2013-12-08
2014-06-11	31.2917	83.4958	1022.29	30981.1		2015-12-09	21.2355	60.788	1057.27	8611.95		2013-12-09
2014-06-12	31.3083	83.8417	1023.17	31827.3		2015-12-11	20.8105	60.688	1054.77	29333.5		2013-12-10
2014-06-13	31.3913	84.0043	1019.35	39738.9		2015-12-12	20.423	60.638	1052.9	33746.1		2013-12-11
2014-06-14	31.4792	83.9667	1015.08	51495.3		2015-12-13	20.898	60.7505	1050.9	38830.8		2013-12-12
2014-06-15	31.5625	83.5292	1014.54	59471.8		2015-12-14	20.523	60.6505	1050.52	35111.6		2013-12-13
2014-06-16	31.6	83.0792	1016.17	52079.2		2015-12-15	20.048	60.5755	1053.02	26396.5		2013-12-14
2014-06-17	31.5958	83.1667	1016.04	68296.9		2015-12-16	20.3105	60.6255	1054.15	26261.7		2013-12-15
2014-06-18	31.6	83.25	1018.42	43471.9		2015-12-17	19.6105	60.4463	1055.11	27484		2013-12-16
2014-06-19	31.6	83.075	1018.71	41188.4		2015-12-21	20.8855	60.738	1059.02	15599.6		2013-12-17
2014-06-20	31.6	83.1478	1019.61	41278.9		2015-12-22	20.1105	60.553	1059.37	19547.3		2013-12-18
2014-06-21	31.6667	83.25	1022.04	40188.2		2015-12-23	19.548	60.4255	1058.02	26304.3		2013-12-19
2014-06-22	31.7	83.3333	1025.62	35006.7		2015-12-24	19.9605	60.538	1057.52	27484.2		2013-12-20
2014-06-23	31.7042	83.3667	1026.58	33619.9		2015-12-25	19.5855	60.438	1058.02	26352.5		2013-12-21
2014-06-24	31.7958	83.5292	1020.83	41163.9		2015-12-26	19.498	60.4255	1056.02	32832.3		2013-12-22
2014-06-25	31.8	83.875	1017.33	50240		2015-12-27	19.348	60.388	1055.9	29628.5		2013-12-23
2014-06-26	31.8708	83.9667	1017.38	41917.5		2015-12-28	19.2355	60.363	1055.27	30856		2013-12-24
2014-06-27	31.9	83.9217	1022.04	32839.6		2015-12-29	19.323	60.3755	1052.77	36128.1		2013-12-25
2014-06-28	31.9417	83.825	1024.25	38575.3		2015-12-30	19.4355	60.4005	1049.52	42397.2		2013-12-26
2014-06-29	32	83.7167	1019.12	53749		2015-12-31	18.723	60.2505	1050.02	37199.2		2013-12-27
2014-06-30	32	83.5792	1018.46	50688.3		2016-01-01	18.248	60.163	1049.65	35034.3		2013-12-28
2014-07-01	32	83.21	1022.5	43397.2		2016-01-02	18.4105	60.2005	1044.15	52284.6		2013-12-29
2014-08-11	33.0846	84.2462	1020	40294.7		2016-01-03	20.0605	60.5505	1033.52	67707.9		2013-12-30
2014-08-12	33.1	84.3833	1019.46	41947		2016-01-04	19.7855	60.488	1028.15	64355.8		2013-12-31
2014-08-13	33.1	84.4042	1017.21	45702.7		2016-01-05	20.523	60.6505	1027.27	47329.6		2014-01-01
2014-08-14	33.1	84.3826	1017.83	41424.2		2016-01-06	20.498	60.638	1027.65	41467.7		2014-01-02
2014-08-15	33.1765	83.9294	1020.82	37925.2		2016-01-07	19.5855	60.4505	1031.9	32057.5		2014-01-03
2014-08-16	33.0529	83.1882	1018.71	47384.1		2016-01-08	20.6605	60.6755	1037.27	26773.8		2014-01-04
2014-08-17	33.1	83.325	1021	41674.1		2016-01-09	21.8855	60.938	1038.15	30458.7		2014-01-05
2014-08-20	33.0889	83.8889	1020.94	44217.9		2016-01-10	22.4605	61.088	1036.9	35415.5		2014-01-06
2014-08-21	33.1	84.2417	1020.67	44351.5		2016-01-11	22.7355	61.138	1037.02	36482.5		2014-01-07
2014-08-22	33.1333	84.3375	1021.21	39635.3		2016-01-12	22.3855	61.0755	1037.52	29285.9		2014-01-08
2014-08-23	33.2	84.0636	1021.09	37920.8		2016-01-13	21.0605	60.7755	1042.9	23362.4		2014-01-09
2014-08-24	33.2	83.68	1022	38432.8		2016-01-14	20.073	60.5505	1044.9	27502.4		2014-01-10
2014-08-25	33.2042	83.9083	1022.38	38065.2		2016-01-15	21.073	60.763	1036.15	47532.8		2014-01-11
2014-08-26	33.2	84.2167	1021.79	41587.9		2016-01-18	16.9855	59.863	1043.77	25340.1		2014-01-12
2014-08-27	33.2	83.9708	1019.54	43927		2016-01-19	16.2605	59.7255	1041.15	24856.8		2014-01-13
2014-09-03	33.2857	82.9429	1015.86	40001.4		2016-01-20	16.023	59.7005	1043.9	21362		2014-01-14
2014-09-04	33.2625	82.975	1016.5	42005.3		2016-01-21	17.6355	60.013	1046.27	17919.1		2014-01-15
2014-09-05	33.3	83.355	1016.75	44592.1		2016-01-22	17.673	60.038	1053.77	13352.8		2014-01-16
2014-09-07	33.3	83.4615	1019.31	41545.2		2016-01-23	17.573	60.0255	1056.4	10881.3		2014-01-17
2014-09-08	33.2889	83.5944	1022.78	38891.6		2016-01-24	18.2605	60.1505	1058.52	8831.41		2014-01-18
2014-09-09	33.2933	83.5533	1022.2	39354.1		2016-01-25	18.0772	60.1296	1058.11	13274.2		2014-01-19
2014-09-11	33.3	83.5	1016	52599.3		2016-01-26	18.673	60.2505	1056.9	24958.6		2014-01-20
2014-09-12	33.2929	83.5643	1017.21	56514.7		2016-01-27	18.898	60.3005	1056.65	26376.3		2014-01-21
2014-09-13	33.3	84.0429	1020	40173.2		2016-01-28	19.4105	60.413	1056.27	25973.6		2014-01-22
2014-09-17	33.285	83.275	1020.3	37563.4		2016-01-29	20.1355	60.563	1057.9	22866.4		2014-01-23
2014-09-18	33.2917	83.15	1021.33	37559.7		2016-01-30	20.298	60.6005	1056.52	27965.4		2014-01-24
2014-09-22	33.4	83.775	1015.5	45509.9		2016-01-31	20.4105	60.638	1050.02	43853		2014-01-25
2014-09-23	33.4	83.9833	1018.54	34670		2016-02-01	21.123	60.8005	1051.15	30356.2		2014-01-26
2014-09-24	33.4	83.0167	1021.79	31054.4		2016-02-02	21.373	60.8255	1054.15	24697		2014-01-27
2014-09-25	33.3083	82.7667	1020.88	45649.4		2016-02-03	21.723	60.913	1047.02	47184.1		2014-01-28
2014-09-26	33.3	83.0792	1024.42	29074.4		2016-02-04	20.7605	60.713	1044.27	39665.8		2014-01-29
2014-09-27	33.2833	82.5667	1029.08	24716.4		2016-02-05	19.2605	60.3755	1051.4	21681.8		2014-01-30
2014-09-28	33.2	82.8	1031.58	20074.1		2016-02-06	18.9355	60.313	1055.52	20431.9		2014-01-31	2.20913e-05
2014-09-29	33.1958	82.6208	1033.46	23794.6		2016-02-07	19.1105	60.363	1047.9	40683.1		2014-02-01	1.84308e-05
2014-09-30	33.1125	83.1292	1032.17	25111.5		2016-02-08	20.198	60.613	1046.27	34326.8		2014-02-02	1.8196e-05
2014-10-01	33.1	83.16	1029.8	27787.2		2016-02-09	20.4772	60.6463	1044.44	38393.2		2014-02-03	1.42787e-05
2014-10-02	33.1	82.7458	1025.83	35626.7		2016-02-10	20.898	60.7255	1033.02	47615.1		2014-02-04	2.07578e-05
2014-10-03	33.1	83.1208	1024	30372.7		2016-02-11	20.273	60.6005	1036.15	31220.4		2014-02-05	2.04645e-05
2014-10-04	33.0958	83.5542	1020.5	31715.8		2016-02-12	20.273	60.6005	1034.4	39631.7		2014-02-06	2.0986e-05
2014-10-05	33.0727	83.7591	1018.59	33303.2		2016-02-13	21.1855	60.8005	1030.15	45588.1		2014-02-07	2.00097e-05
2014-10-06	33.0667	83.6167	1019.83	29322.6		2016-02-14	21.823	60.9255	1027.9	43744		2014-02-08	2.01496e-05
2014-10-07	33.0917	83.375	1024.33	30175.2		2016-02-15	22.123	60.988	1034.4	29073.4		2014-02-09	1.85008e-05
2014-10-08	33.1	83.3583	1025.79	29369.8		2016-02-16	22.7105	61.138	1041.27	25018.8		2014-02-10	1.67629e-05
2014-10-09	33.1	83.5542	1025.04	28532.9		2016-02-17	22.8355	61.163	1044.4	27631.1		2014-02-11	1.82044e-05
2014-10-10	33.1	83.6583	1024.75	29498.9		2016-02-18	22.173	61.013	1039.65	37005		2014-02-12	2.35713e-05
2014-10-11	33.1	83.8292	1023.46	31708.1		2016-02-19	21.4855	60.863	1046.02	21864.6		2014-02-13	1.21064e-05
2014-10-12	33.1083	83.675	1023.25	33904.3		2016-02-23	21.8105	60.938	1040.27	58839.4		2014-02-14	1.2509e-05
2014-10-13	33.1833	83.725	1021.67	36015.7		2016-02-24	21.782	60.913	1040.92	38816.3		2014-02-15	1.16232e-05
2014-10-14	33.2	83.565	1018.25	44250.4		2016-02-25	22.1605	61.0005	1039.02	40302.8		2014-02-16	1.19379e-05
2014-10-15	33.1333	83.5542	1016.83	48279.3		2016-02-26	21.5605	60.8755	1036.65	41144.2		2014-02-17	1.15998e-05
2014-10-16	33.1	83.5042	1023.04	35490.6		2016-02-27	21.898	60.9505	1036.52	36931.1		2014-02-18	1.02894e-05
2014-10-17	33.1375	83.7958	1025.71	30315.5		2016-02-28	22.2105	61.013	1030.52	51075.7		2014-02-19	1.11329e-05
2014-10-18	33.2	83.5208	1028.54	26133.3		2016-02-29	20.8605	60.738	1035.02	28956.1		2014-02-20	1.02043e-05
2014-10-19	33.2	83.8708	1029.67	22770.8		2016-03-01	20.373	60.6005	1036.9	29224.2		2014-02-21	9.92424e-06
2014-10-20	33.2	83.3545	1028.82	28518.1		2016-03-02	20.5605	60.663	1036.65	33004.7		2014-02-22	9.98854e-06
2014-10-21	33.1889	83.4	1016.89	46208.3		2016-03-03	20.298	60.6005	1027.02	51969.7		2014-02-23	9.90418e-06
2014-10-22	33.2	83.3667	1010.54	50216.9		2016-03-04	20.248	60.5755	1032.9	28783.7		2014-02-24	1.00397e-05
2014-10-23	33.125	82.2542	1012.38	39705.5		2016-03-05	20.648	60.688	1035.4	28048.9		2014-02-25	9.39558e-06
2014-10-24	32.9792	81.3458	1016.12	38505.3		2016-03-06	20.898	60.738	1031.65	37043.1		2014-02-26	8.98383e-06
2014-10-25	32.8583	81.4125	1022.12	36555.5		2016-03-07	20.1355	60.563	1032.4	31514		2014-02-27	8.88705e-06
2014-10-26	32.7333	81.7417	1025.67	32708.8		2016-03-08	20.1105	60.563	1036.52	26550.9		2014-02-28	8.51115e-06
2014-10-27	32.6958	82.2833	1026.42	22869.3		2016-03-09	19.6605	60.4755	1033.02	40943		2014-03-01	9.10524e-06
2014-10-28	32.6042	82.1333	1024.29	28519		2016-03-10	19.6855	60.4755	1034.02	32906.5		2014-03-02	8.60738e-06
2014-10-29	32.5875	82.1708	1024.04	31414.5		2016-03-11	20.6605	60.6755	1037.15	29265.2		2014-03-03	9.86259e-06
2014-10-30	32.1882	82.1114	1025.95	28852.7		2016-03-12	20.4355	60.638	1036.4	43066		2014-03-04	9.55336e-06
2014-10-31	32.35	82.1775	1027.5	24502.8		2016-03-13	20.9605	60.738	1036.65	37053.5		2014-03-05	9.28861e-06
2014-11-01	32.4458	82.2958	1028.29	23383.4		2016-03-14	21.3855	60.838	1042.65	21057.8		2014-03-06	9.44579e-06
2014-11-02	32.4	82.625	1027.83	24151		2016-03-15	21.2355	60.8005	1042.4	20565.3		2014-03-07	9.45073e-06
2014-11-03	32.3957	81.9913	1026.09	36570.3		2016-03-16	20.5605	60.638	1044.15	18549.2		2014-03-08	9.17536e-06
2014-11-04	32.3042	81.0667	1019.46	90808.8		2016-03-17	21.048	60.7755	1044.9	21197.3		2014-03-09	8.6904e-06
2014-11-05	32.2458	81.4958	1013.92	123811		2016-03-18	21.648	60.9005	1042.52	25454		2014-03-10	8.71539e-06
2014-11-06	32.1909	82.0364	1013.73	111589		2016-03-19	21.748	60.9005	1044.4	19247.5		2014-03-11	9.51081e-06
2014-11-07	32.0958	81.7292	1010.88	105785		2016-03-20	22.3105	61.038	1045.52	18579.1		2014-03-12	8.64267e-06
2014-11-08	32.0417	82.2667	1015	40349.7		2016-03-21	23.2605	61.2505	1038.65	32645.9		2014-03-13	9.03023e-06
2014-11-09	32.0083	82.2208	1019.83	44791.1		2016-03-22	24.1605	61.4505	1026.77	60721.9		2014-03-14	9.433e-06
2014-11-10	32.0217	82.0609	1023.3	40543.9		2016-03-23	23.248	61.2505	1057.5	39050.1		2014-03-15	8.54152e-06
2014-11-11	32.0167	81.975	1017.5	58001.2		2016-03-24	21.923	60.963	1032.52	20143.4		2014-03-16	9.90654e-06
2014-11-12	32	81.6542	1010.62	59311.4		2016-03-25	21.5355	60.8755	1043.52	16036.9		2014-03-17	9.33199e-06
2014-11-13	31.9583	81.9458	1013.75	42428.4		2016-03-26	22.198	61.013	1044.4	17354.5		2014-03-18	1.04683e-05
2014-11-14	31.9913	82.1304	1013.43	40818.6		2016-03-27	22.548	61.088	1045.4	18185.2		2014-03-19	1.03191e-05
2014-11-15	31.9833	81.725	1017.08	60708.2		2016-03-28	22.9605	61.188	1044.27	20517.3		2014-03-20	9.16202e-06
2014-11-16	31.9125	81.65	1015.75	56341.9		2016-03-29	23.473	61.313	1046.27	17927.5		2014-03-21	1.01414e-05
2014-11-17	31.8875	81.6833	1016.08	81685.6		2016-03-30	24.448	61.513	1048.9	16492.7		2014-03-22	1.05861e-05
2014-11-18	31.8125	81.4625	1016.69	52800.6		2016-03-31	25.123	61.6755	1045.9	22771.9		2014-03-23	9.88182e-06
2014-11-19	31.8	82.2647	1023.65	27549.2		2016-04-01	25.523	61.763	1042.9	27325.1		2014-03-24	1.02115e-05
2014-11-20	31.8	81.8792	1028.17	25595.6		2016-04-02	25.5105	61.763	1042.27	24835.9		2014-03-25	9.31925e-06
2014-11-21	31.7913	81.8087	1027.96	27471.2		2016-04-03	25.473	61.7505	1044.27	20792.9		2014-03-26	1.08194e-05
2014-11-22	31.8	82.0042	1029.12	24896.5		2016-04-04	25.573	61.7755	1043.02	22830.6		2014-03-27	1.15628e-05
2014-11-23	31.7958	81.95	1030.58	23882.7		2016-04-05	26.0855	61.888	1039.15	29875.5		2014-03-28	9.12801e-06
2014-11-24	31.8	82.2375	1028.5	25968.7		2016-04-06	26.0505	61.873	1037.37	29088.9		2014-03-29	9.2324e-06
2014-11-25	31.8	82.55	1025.71	28800.5		2016-04-13	26.7505	62.033	1038.97	24257.4		2014-03-30	1.02537e-05
2014-11-26	31.8	82.3625	1017.04	40492.6		2016-04-14	26.823	62.063	1040.77	21726.6		2014-03-31	9.56806e-06
2014-11-27	31.8	81.55	1019.42	41441.3		2016-04-15	26.548	61.9755	1044.52	18627.4		2014-04-01	1.00966e-05
2014-11-28	31.8	81.6	1016.91	64193.9		2016-04-16	26.873	62.063	1045.15	20117.2		2014-04-02	1.1257e-05
2014-11-29	31.7083	81.6125	1016.79	65434.4		2016-04-17	27.3605	62.163	1044.27	22634.1		2014-04-03	1.00198e-05
2014-11-30	31.7458	82.2208	1015.17	54573.7		2016-04-18	27.5355	62.2005	1042.52	26137.4		2014-04-04	1.06638e-05
2014-12-01	31.5412	81.2	1007.06	103445		2016-04-19	27.4105	62.163	1042.4	23727.3		2014-04-05	1.08158e-05
2014-12-02	30.325	79.1917	1011	73948.8		2016-04-20	27.448	62.188	1047.27	18187.3		2014-04-06	1.18827e-05
2014-12-03	30.2917	79.2792	1001	72855.3		2016-04-21	26.5105	61.9755	1049.27	18673.9		2014-04-07	1.06777e-05
2014-12-04	30.2208	78.9625	1001.58	67028		2016-04-22	26.3677	61.9415	1045.34	27695.1		2014-04-08	1.02213e-05
2014-12-05	30.1739	78.6913	1001.09	69223.7		2016-04-23	26.8355	62.0505	1038.02	41646.1		2014-04-09	1.07896e-05
2014-12-06	30.1167	78.8583	1002.12	62073.9		2016-04-24	25.4105	61.7255	1031.27	41961.3		2014-04-10	1.24309e-05
2014-12-07	30.0458	78.575	999.25	65566.5		2016-04-25	24.448	61.513	1032.27	30200.8		2014-04-11	1.23568e-05
2014-12-08	30.0833	79.4708	1000.38	58175.7		2016-04-26	22.3105	61.013	1039.77	20674.6		2014-04-12	1.2759e-05
2014-12-09	30.0818	79.5182	998.455	59867.7		2016-04-29	28.6105	62.4463	1043.44	16353.8		2014-04-13	1.17598e-05
2014-12-10	30.0353	79.2	1005.88	50964.1		2016-04-30	27.5355	62.2005	1043.52	21267.2		2014-04-14	1.1788e-05
2014-12-11	29.9412	78.7765	1003.59	56180.8		2016-05-01	26.548	61.988	1039.27	30656.7		2014-04-15	1.30079e-05
2014-12-12	29.86	78.76	1030.53	29836.8		2016-05-02	24.923	61.6255	1035.65	36433.7		2014-04-16	1.53162e-05
2014-12-13	29.8083	78.65	1030.99	32200.1		2016-05-03	26.2605	61.913	1037.27	28240		2014-04-17	1.34553e-05
2014-12-14	29.8	78.7292	1030.98	35243.9		2016-05-04	26.6355	62.0005	1041.27	22492.1		2014-04-18	1.28584e-05
2014-12-15	29.7333	78.7458	1028.14	37038.2		2016-05-05	26.248	61.9005	1044.65	21657.6		2014-04-19	1.34733e-05
2014-12-16	29.6792	78.3875	1017	64828.1		2016-05-06	26.6855	62.0005	1044.15	24806		2014-04-20	1.33924e-05
2014-12-17	29.6	78.6708	1017.82	50730.7		2016-05-07	27.223	62.138	1041.4	29298.7		2014-04-21	1.33909e-05
2014-12-18	29.5958	79.0292	1025.5	35255.9		2016-05-08	27.798	62.2755	1041.77	25379.8		2014-04-22	1.33666e-05
2014-12-19	29.5864	79.0364	1031.15	29974.3		2016-05-09	28.3105	62.388	1045.15	20859.6		2014-04-23	1.30707e-05
2014-12-20	29.5917	78.8792	1030.03	33489.1		2016-05-10	29.5355	62.663	1042.4	22843.4		2014-04-24	1.40975e-05
2014-12-21	29.6333	79.3792	1034.27	24845.9		2016-05-11	27.8439	62.2796	1035.77	29426		2014-04-25	1.27416e-05
2014-12-22	29.6042	79.0167	1038.56	21275.5		2016-05-23	27.0772	62.0796	1041.77	17155		2014-04-26	1.44357e-05
2014-12-23	29.6792	79.575	1040.39	17934.3		2016-05-24	26.598	62.0005	1039.65	18789.7		2014-04-27	1.25766e-05
2014-12-24	29.625	79.0917	1035.64	25425		2016-05-25	28.023	62.313	1042.27	16883.4		2014-04-28	1.26899e-05
2014-12-25	29.5833	78.4792	1029.52	34660.1		2016-05-26	27.5705	62.233	1043.37	16895.4		2014-04-29	1.33725e-05
2014-12-26	29.5667	79.1625	1024.63	35840.9		2016-05-27	32.3105	63.288	1042.77	17442.4		2014-04-30	1.2796e-05
2014-12-27	29.5708	78.3083	1021.12	54016.9		2016-05-28	30.273	62.8255	1040.9	20075.5		2014-05-01	1.25605e-05
2014-12-28	29.4083	78.1167	1017.63	48134.8		2016-05-29	30.998	63.0005	1039.65	20912.9		2014-05-02	1.21748e-05
2014-12-29	29.3125	78.3208	1020.32	37900.4		2016-05-30	30.523	62.888	1042.27	17009.8		2014-05-03	1.30852e-05
2014-12-30	29.2542	78.9	1017.58	35052.2		2016-05-31	30.1855	62.788	1044.4	15971.2		2014-05-04	1.33449e-05
2014-12-31	29.2588	78.8941	1024.83	27554.9		2016-06-01	29.848	62.713	1043.52	17422.8		2014-05-05	1.33771e-05
2015-01-01	29.1667	78.2417	1030.79	24281.3		2016-06-02	28.9855	62.5255	1042.15	18813.5		2014-05-06	1.19981e-05
2015-01-02	29.1167	78.7	1034.78	19590		2016-06-03	29.273	62.5755	1040.77	19733.6		2014-05-07	1.20229e-05
2015-01-03	29.0583	78.3917	1030.11	29574.2		2016-06-04	29.6605	62.688	1041.52	18062.7		2014-05-08	1.29273e-05
2015-01-04	29.05	78.8417	1025.52	33887.2		2016-06-05	30.373	62.838	1043.15	16487.3		2014-05-09	1.30208e-05
2015-01-05	29.0833	78.7	1032.43	22866.8		2016-06-06	31.023	63.0005	1045.15	15196.1		2014-05-10	1.16864e-05
2015-01-06	28.9857	77.7786	1030.06	31194.7		2016-06-07	31.498	63.088	1045.9	15036.4		2014-05-11	1.30208e-05
2015-01-07	28.9083	78.2	1034.79	25740.2		2016-06-08	31.0305	63.013	1045.57	15942.1		2014-05-12	1.23832e-05
2015-01-08	28.9	78.4417	1038.58	22154.9		2016-06-09	30.8905	62.953	1038.57	23207		2014-05-13	1.33025e-05
2015-01-09	28.9083	78.7042	1037.67	22845.2		2016-06-10	31.273	63.038	1038.27	21103.1		2014-05-14	1.40271e-05
2015-01-10	28.9958	79.05	1031	33834.6		2016-06-11	31.7105	63.163	1041.52	16751		2014-05-15	1.21493e-05
2015-01-11	28.9917	78.6625	1024.16	41460.3		2016-06-12	31.723	63.1255	1038.77	21556.8		2014-05-16	1.32024e-05
2015-01-12	29.0083	79.0208	1035.15	22721.1		2016-06-13	31.4105	63.063	1032.77	27000.5		2014-05-17	1.36333e-05
2015-01-13	28.9522	78.2	1034.55	28451.4		2016-06-14	30.998	62.988	1032.9	22115		2014-05-18	1.39242e-05
2015-01-14	28.9125	78.3625	1028.77	35024.7		2016-06-15	31.9105	63.2005	1036.27	18402.1		2014-05-19	1.28918e-05
2015-01-15	28.9083	78.475	1025.47	36792.7		2016-06-16	32.598	63.338	1034.65	20754.1		2014-05-20	1.36173e-05
2015-01-16	28.9	78.3708	1017.21	46171.2		2016-06-17	33.2355	63.513	1042.27	13104.3		2014-05-21	1.39691e-05
2015-01-17	28.9	78.2667	1020.73	60086.2		2016-06-18	32.5605	63.3505	1044.02	14002.7		2014-05-22	1.22335e-05
2015-01-18	28.8958	78.275	1017.2	49561.3		2016-06-19	30.9105	62.963	1041.9	17917.6		2014-05-23	1.2024e-05
2015-01-19	28.8292	78.1333	1010.77	55799.4		2016-06-20	31.0605	63.013	1044.27	15198.2		2014-05-24	1.34924e-05
2015-01-20	28.8167	78.0667	1017.15	51270.5		2016-06-21	31.9605	63.213	1047.27	13771.5		2014-05-25	1.50351e-05
2015-01-21	28.7667	78.1933	1017.11	51260.1		2016-06-22	33.1105	63.4755	1046.52	15223.7		2014-05-26	1.68888e-05
2015-01-22	28.7375	78.3458	1011.17	54522.4		2016-06-23	34.7355	63.838	1044.27	18304.5		2014-05-27	1.43563e-05
2015-01-23	28.7583	78.9	1017.01	40567.3		2016-06-24	35.1355	63.938	1041.4	20597.6		2014-05-28	1.55645e-05
2015-01-24	28.7833	78.9167	1016.91	40322.2		2016-06-25	36.048	64.163	1039.27	20400.1		2014-05-29	5.96084e-06
2015-01-25	28.7176	78.5588	1016.81	42817.3		2016-06-26	35.748	64.0755	1041.52	16010.9		2014-05-30	7.16932e-06
2015-01-26	28.7	78.4667	1016.77	42870.8		2016-06-27	34.7105	63.838	1043.65	15198.5		2014-05-31	1.10164e-05
2015-01-27	28.6583	78.0625	1017.38	45173.1		2016-06-28	34.298	63.7505	1043.02	15968.4		2014-06-01	1.44815e-05
2015-01-28	28.6042	78.4583	1016.72	42998.3		2016-06-29	34.298	63.738	1043.27	15625.9		2014-06-02	1.60599e-05
2015-01-29	28.587	77.9435	1016.69	51963.5		2016-06-30	34.6855	63.838	1044.02	15207.1		2014-06-03	1.66983e-05
2015-01-30	28.5333	78.05	1016.66	61250		2016-07-01	35.2605	63.963	1044.65	14790.9		2014-06-04	1.65446e-05
2015-01-31	28.5	77.9875	1016.62	51017.4		2016-07-02	35.698	64.088	1043.52	15941.8		2014-06-05	1.52047e-05
2015-02-01	28.4167	78.1875	1016.57	45906.6		2016-07-03	35.948	64.1255	1043.65	15482.2		2014-06-06	1.67551e-05
2015-02-02	28.4	78.113	1016.52	44907.4		2016-07-04	36.0605	64.138	1043.52	15235.3		2014-06-07	1.82192e-05
2015-02-03	28.3375	77.3875	1016.49	66057.8		2016-07-05	36.5105	64.2505	1042.52	15739.1		2014-06-08	1.63718e-05
2015-02-04	28.2167	77.45	1016.42	68719.9		2016-07-06	33.8605	63.663	1041.77	17481.7		2014-06-09	1.71047e-05
2015-02-05	28.1167	77.8333	1016.35	64352.3		2016-07-08	37.0772	64.413	1046.44	12297.9		2014-06-10	1.77695e-05
2015-02-06	28.0708	77.7667	1016.27	60132.1		2016-07-09	35.523	64.038	1045.15	14917.6		2014-06-11	1.96249e-05
2015-02-07	28	78	1016.17	50404.6		2016-07-10	35.6355	64.0505	1043.4	16430.6		2014-06-12	1.71058e-05
2015-02-08	27.98	78.76	1016	40602		2016-07-11	35.9355	64.1255	1042.27	16619.7		2014-06-13	1.84169e-05
2015-02-09	27.9684	78.6684	1015.96	37915.6		2016-07-12	36.0355	64.138	1040.4	17167.1		2014-06-14
2015-02-10	27.9684	78.6526	1015.88	40223.2		2016-07-13	34.6105	63.8255	1040.02	17192		2014-06-15
2015-02-11	27.9263	78.4526	1015.82	43272.7		2016-07-14	32.973	63.438	1040.02	18126.6		2014-06-16
2015-02-12	27.9556	78.4667	1015.77	43983.8		2016-07-15	30.173	62.8005	1037.9	22618.5		2014-06-17
2015-02-13	27.9833	78.3125	1015.72	46001.7		2016-07-16	31.273	63.038	1042.9	16396		2014-06-18
2015-02-14	28	77.95	1015.66	47316.9		2016-07-17	31.6105	63.1255	1046.65	14607.2		2014-06-19
2015-02-15	27.925	77.975	1015.55	58858.2		2016-07-18	33.023	63.463	1046.65	15748.4		2014-06-20
2015-02-16	27.9	77.975	1015.38	54668.6		2016-07-19	34.398	63.7505	1044.77	17972.8		2014-06-21
2015-02-17	27.9	78.7391	1023.69	33917.1		2016-07-20	34.9355	63.9255	1043.9	18895		2014-06-22
2015-02-18	27.9458	78.6333	1031.77	23627.1		2016-07-21	34.373	63.7755	1044.15	17358		2014-06-23
2015-02-19	27.9826	78.4739	1033.11	25635.6		2016-07-22	34.0355	63.688	1044.15	16617.8		2014-06-24
2015-02-20	27.995	78.255	1027.45	34453		2016-07-23	35.3355	63.9755	1043.15	16941		2014-06-25
2015-02-21	27.9556	77.5389	1013.01	77008.1		2016-07-24	33.423	63.5505	1042.4	18858.4		2014-06-26
2015-02-22	27.8875	77.6625	1015.27	69093.5		2016-07-25	33.4605	63.5505	1041.77	19173.4		2014-06-27
2015-02-23	27.8737	78.5632	1015.24	46616		2016-07-26	34.4855	63.8005	1041.9	17505.9		2014-06-28
2015-02-24	27.8933	77.8133	1015.22	70294		2016-07-27	35.148	63.9505	1042.65	16524.3		2014-06-29
2015-02-25	27.8133	77.8467	1008.01	58401.9		2016-07-28	35.548	64.038	1043.15	16451.4		2014-06-30
2015-02-26	27.15	78.7318	1013.09	46483.7		2016-07-29	35.3677	63.9844	1043.34	15946.9		2014-07-01
2015-02-27	27.0817	78.4158	1012.37	47746.6		2016-07-30	35.848	64.113	1043.65	15055.6		2014-07-02
2015-02-28	27.0879	78.0387	1018.14	45091		2016-07-31	34.2355	63.713	1043.27	16175.5		2014-07-03
2015-03-01	27.09	78.0533	1022.17	41614.7		2016-08-30	38.2855	64.688	1045.52	10362		2014-07-04	1.40807e-05
2015-03-02	27.7278	78.4035	1021.88	45578.3		2016-08-31	36.0605	64.163	1045.65	14012.7		2014-07-05	1.78131e-05
2015-03-03	27.9667	79.025	1023.94	36667.2		2016-09-01	35.7355	64.088	1046.15	14646		2014-07-06	1.76128e-05
2015-03-04	28	78.4263	1021.7	59637.2		2016-09-02	35.8355	64.1255	1045.52	15556.6		2014-07-07	1.54693e-05
2015-03-05	27.9958	78.7167	1008.72	62678.1		2016-09-03	35.573	64.0505	1045.02	15708.7		2014-07-08	1.41381e-05
2015-03-06	28	78.6583	1018.57	35123.7		2016-09-04	35.573	64.0505	1045.4	15031.3		2014-07-09
2015-03-07	27.9625	78.425	1022.89	30754.8		2016-09-05	35.148	63.938	1041.4	20076.8		2014-07-10	2.00267e-05
2015-03-08	27.91	78.36	1021.99	31558.1		2016-09-06	33.7105	63.6005	1039.65	22405.3		2014-07-11	1.94735e-05
2015-03-09	27.9	78.4059	1023.93	33345.2		2016-09-07	31.1855	63.038	1040.15	21006.3		2014-07-12	1.65655e-05
2015-03-10	27.9	78.3875	1024.91	33593.6		2016-09-08	31.8855	63.188	1038.4	21983.9		2014-07-13	1.85493e-05
2015-03-11	27.9	78.3083	1022.48	37646.1		2016-09-09	31.998	63.2005	1039.02	19982.7		2014-07-14	1.85174e-05
2015-03-12	27.9	78.3	1018.81	39211.7		2016-09-10	32.698	63.3755	1040.15	18537.4		2014-07-15	1.63798e-05
2015-03-13	27.9	78.2167	1020.25	38738.3		2016-09-11	31.898	63.188	1041.9	17185.6		2014-07-16	1.62845e-05
2015-03-14	27.8708	78.0083	1023.08	40389.3		2016-09-12	32.5605	63.3505	1043.65	16268.7		2014-07-17	1.6625e-05
2015-03-15	27.8357	77.95	1025.17	37259.9		2016-09-13	32.398	63.3005	1043.15	17379.8		2014-07-18	1.79618e-05
2015-03-16	27.8294	78.3941	1025.58	39529.7		2016-09-14	32.7355	63.4005	1042.65	17179.2		2014-07-19	1.60682e-05
2015-03-17	27.8042	78.1542	1024.26	46718.1		2016-09-15	32.7855	63.388	1045.27	13776.6		2014-07-20	1.68237e-05
2015-03-18	27.8042	78.7208	1023.8	34562.3		2016-09-16	33.0605	63.463	1044.4	17097.5		2014-07-21	1.68333e-05
2015-03-19	27.8652	78.5478	1023.93	36743.8		2016-09-17	31.848	63.163	1042.9	19493.3		2014-07-22	1.77116e-05
2015-03-20	27.9	78.4167	1024.53	36441.3		2016-09-18	30.423	62.863	1040.27	24125.9		2014-07-23	1.85426e-05
2015-03-21	27.8958	78.1375	1021.82	41086.1		2016-09-19	30.2105	62.813	1036.77	26264.4		2014-07-24	1.85549e-05
2015-03-22	27.8958	77.975	1012.97	52238.5		2016-09-20	30.498	62.8755	1039.4	19465.3		2014-07-25	1.87825e-05
2015-03-23	27.8917	78.3792	1014.79	46214.9		2016-09-21	30.1105	62.7796	1040.94	20542.1		2014-07-26	1.89351e-05
2015-03-24	27.9167	78.6375	1012.61	50731.3		2016-09-22	31.0355	63.013	1045.4	15587.9		2014-07-27	2.11734e-05
2015-03-25	27.9458	78.0583	1014.86	74177.3		2016-09-23	29.8355	62.7005	1049.9	13645.8		2014-07-28	1.97239e-05
2015-03-26	27.9	78.5429	1007.82	58089.3		2016-09-24	30.6855	62.913	1049.4	16064		2014-07-29	1.96637e-05
2015-03-27	27.9708	79.1667	1014.82	42270.3		2016-09-25	30.198	62.8005	1045.77	22136.4		2014-07-30	2.05667e-05
2015-03-28	28.0083	79.0708	1012.43	41618.1		2016-09-26	29.3272	62.6296	1045.44	22195		2014-07-31	1.92765e-05
2015-03-29	28.0417	78.6583	1015.79	40514.2		2016-09-27	29.8855	62.738	1048.65	15503.8		2014-08-01	2.03364e-05
2015-03-30	28.0522	78.0304	1011.84	57709.8		2016-09-28	30.048	62.7755	1053.02	12724.4		2014-08-02	1.93409e-05
2015-03-31	28.0625	78.1917	1016.01	57700.9		2016-09-29	29.9939	62.7463	1053.44	13939.4		2014-08-03	1.78048e-05
2015-04-01	28.0708	78.4292	1014.99	50588		2016-09-30	29.0105	62.513	1047.77	20922.1		2014-08-04	1.81755e-05
2015-04-02	28.0875	78.5417	1018.77	48083.3		2016-10-01	29.948	62.7505	1045.02	23111.2		2014-08-05	1.80558e-05
2015-04-03	28.087	78.2609	1017.56	45244.8		2016-10-02	29.873	62.7255	1043.27	23320		2014-08-06	1.78781e-05
2015-04-04	28.0708	77.9417	1013.95	62337.4		2016-10-03	30.623	62.9005	1047.02	17118.4		2014-08-07	1.83485e-05
2015-04-05	28	77.8958	1014.67	51385.7		2016-10-04	30.6305	62.893	1045.37	20443.3		2014-08-08	1.74717e-05
2015-04-06	27.9792	78.2708	1015.58	43154.3		2016-10-06	28.1439	62.3463	1040.44	25254.9		2014-08-09	1.62186e-05
2015-04-07	27.9667	78.1667	1024.82	32699.9		2016-10-07	28.6105	62.4505	1037.65	27829.8		2014-08-10	1.01296e-05
2015-04-08	27.9208	78.475	1027.4	27768.1		2016-10-08	28.2355	62.3755	1043.77	16370.6		2014-08-11	1.39073e-05
2015-04-09	27.9167	78.5125	1029.48	26057		2016-10-09	28.473	62.4005	1043.77	18461.9		2014-08-12	1.40764e-05
2015-04-10	27.9792	78.4667	1031.76	26339.1		2016-10-10	28.5105	62.433	1040.77	24278.8		2014-08-13	1.36777e-05
2015-04-11	27.9917	78.7292	1030.72	26999		2016-10-12	25.5605	61.763	1043.27	14899.6		2014-08-14	1.39688e-05
2015-04-12	28.0042	78.8333	1030.18	26649.3		2016-10-13	27.373	62.188	1041.9	18458		2014-08-15	1.3783e-05
2015-04-13	28.0792	79.0833	1029.8	25357.9		2016-10-14	29.2248	62.5844	1040.06	20376.7		2014-08-16	1.05788e-05
2015-04-14	28.1	78.8875	1028.05	32519.8		2016-10-15	29.8605	62.713	1040.77	18052.6		2014-08-17	9.62111e-06
2015-04-15	28.1542	79.175	1026.47	30822.6		2016-10-17	29.6105	62.713	1049.77	8073.72		2014-08-18	1.12902e-05
2015-04-16	28.2	78.9783	1024.43	35501.1		2016-10-20	28.7505	62.473	1041.37	27096.5		2014-08-19	1.32893e-05
2015-04-17	28.225	78.9708	1020.41	43138.9		2016-10-21	27.5272	62.213	1039.27	29088.7		2014-08-20	1.22623e-05
2015-04-18	28.275	79.0208	1017.61	44042.5		2016-10-22	27.2855	62.1505	1041.52	19876.3		2014-08-21	1.03396e-05
2015-04-19	28.3	79.2167	1017.81	38409.1		2016-10-23	26.898	62.0755	1043.9	17694.7		2014-08-22	9.6248e-06
2015-04-20	28.3167	79.15	1020.34	35904.7		2016-10-24	28.0855	62.3255	1047.52	14688.2		2014-08-23	1.08617e-05
2015-04-21	28.3375	79.0167	1024.12	31434		2016-10-25	28.7855	62.5005	1049.4	14499.5		2014-08-24	1.05599e-05
2015-04-22	28.3875	79.2042	1025.94	29488.1		2016-10-26	28.998	62.5255	1047.02	20987.7		2014-08-25	9.25136e-06
2015-04-23	28.4	79.0917	1022.61	37236.4		2016-10-27	27.598	62.2005	1044.02	27657.4		2014-08-26	1.03872e-05
2015-04-24	28.4	78.9522	1019.36	41594.2		2016-10-28	25.0105	61.613	1049.44	12094.8		2014-08-27	8.61123e-06
2015-04-25	28.4708	79.3083	1020.38	36560.1		2016-10-29	25.573	61.763	1048.77	6273.21		2014-08-28	9.27645e-06
2015-04-26	28.5125	79.375	1018.58	40015.1		2016-10-30	25.4661	61.7574	1047.22	6348.3		2014-08-29	1.07441e-05
2015-04-27	28.575	79.125	1012.23	48220.3		2016-10-31	25.7248	61.7987	1049.06	13571.9		2014-08-30	9.48569e-06
2015-04-28	28.6	79.0708	1010.51	49461.8		2016-11-01	24.4855	61.5505	1050.15	17952		2014-08-31	9.55293e-06
2015-04-29	28.6087	79.4696	1020.55	34343		2016-11-02	25.773	61.8255	1046.77	24009.5		2014-09-01	1.10854e-05
2015-04-30	28.6458	79.35	1022.98	32868.4		2016-11-03	26.4772	61.9796	1043.44	23593.6		2014-09-02	9.12628e-06
2015-05-01	28.6958	78.9417	1022.14	41900.7		2016-11-04	26.7105	62.038	1046.02	17738.5		2014-09-03	1.32447e-05
2015-05-02	28.7	78.5708	1017.76	55524.4		2016-11-08	24.8651	61.613	1032.41	26694.6		2014-09-04	1.06815e-05
2015-05-03	28.6938	79.075	1019.12	41590.5		2016-11-09	23.4105	61.2755	1035.15	22519.1		2014-09-05	1.10874e-05
2015-05-04	28.7211	79.7526	1019.3	37466.9		2016-11-10	23.173	61.238	1040.77	17669.4		2014-09-06	1.1809e-05
2015-05-05	28.8417	80.2958	1020.47	33535.1		2016-11-11	23.4605	61.288	1041.02	20244.4		2014-09-07	1.19117e-05
2015-05-06	28.9913	80.687	1022.66	31962		2016-11-12	21.023	60.7505	1041.27	19593.6		2014-09-08	1.19289e-05
2015-05-07	29.05	80.6792	1023.17	30500.8		2016-11-13	21.0605	60.763	1047.9	14689.1		2014-09-09	1.01105e-05
2015-05-08	29.0417	80.7042	1022.37	38813.2		2016-11-14	21.5855	60.8755	1048.4	19146.4		2014-09-10	1.01757e-05
2015-05-09	29.1565	80.9783	1023.55	29759.8		2016-11-15	21.7105	60.9005	1050.52	18513.7		2014-09-11	1.25416e-05
2015-05-10	29.2	81.1708	1027.85	20884.6		2016-11-16	21.3855	60.838	1049.65	20709.6		2014-09-12	1.01019e-05
2015-05-11	29.2	81.4125	1031.22	14863.1		2016-11-17	22.423	61.0755	1047.77	23690.2		2014-09-13	1.18205e-05
2015-05-12	29.2042	81.1042	1031.85	15716.7		2016-11-18	24.0105	61.413	1046.02	24325.1		2014-09-14	1.08144e-05
2015-05-13	29.0987	80.8413	1030.56	21325		2016-11-19	24.723	61.5755	1043.52	25903.2		2014-09-15	9.04694e-06
2015-05-14	29.0138	80.095	1019.39	51875		2016-11-20	24.4534	61.5272	1043.63	24153.1		2014-09-16	1.12414e-05
2015-05-15	29.0254	80.3696	1016.21	48892.9		2016-11-21	24.7105	61.553	1044.77	21611.3		2014-09-17	1.38091e-05
2015-05-16	29.0292	80.5446	1023.16	28532.1		2016-11-22	24.2605	61.4755	1046.02	20301.1		2014-09-18	1.36672e-05
2015-05-17	29.0407	80.9453	1020.64	27822.4		2016-11-23	24.948	61.6255	1047.77	18859.9		2014-09-19	1.36343e-05
2015-05-18	29.3353	81.3765	1018.48	28394.1		2016-11-24	25.1355	61.663	1045.4	26613.2		2014-09-20	1.38573e-05
2015-05-19	29.3958	81.3792	1019.01	32143.6		2016-11-25	24.948	61.6255	1041.65	36395.1		2014-09-21	1.43063e-05
2015-05-20	29.375	81.5958	1020.87	30795.6		2016-11-26	24.0605	61.438	1042.27	29030.6		2014-09-22	1.53762e-05
2015-05-21	29.4292	81.475	1023.45	23841.7		2016-11-27	23.4355	61.288	1038.4	37251.9		2014-09-23	1.52992e-05
2015-05-22	29.4625	80.5917	1018.73	34433.7		2016-11-28	22.7855	61.1505	1036.77	36341.4		2014-09-24	1.47157e-05
2015-05-23	29.3958	80.0083	1019.55	36774.6		2016-11-29	20.8305	60.713	1043.77	26810.8		2014-09-25	1.54131e-05
2015-05-24	29.3625	79.8542	1019.67	37155.7		2016-12-02	19.8105	60.4796	1036.77	40795.8		2014-09-26	1.48267e-05
2015-05-25	29.375	79.975	1020.49	37092.6		2016-12-03	21.1855	60.788	1046.52	26599.9		2014-09-27	1.54818e-05
2015-05-26	29.4	80.4522	1018.69	37174.3		2016-12-04	21.923	60.9505	1049.77	20887		2014-09-28	1.52596e-05
2015-05-27	29.4292	80.975	1020.1	30508.8		2016-12-05	20.9105	60.7415	1052.92	19104.8		2014-09-29	1.51513e-05
2015-05-28	29.4958	80.7042	1024.59	26927.4		2016-12-06	20.8772	60.713	1048.77	30725.9		2014-09-30	1.49986e-05
2015-05-29	29.475	80.3083	1022.54	31654.9		2016-12-07	21.5105	60.838	1050.02	22021.3		2014-10-01	1.50271e-05
2015-05-30	29.5	80.6609	1020.13	34389.4		2016-12-08	20.598	60.6505	1052.02	19564.5		2014-10-02	1.56874e-05
2015-05-31	29.5042	80.7292	1014.22	39852.4		2016-12-09	20.148	60.5505	1048.65	26635.5		2014-10-03	1.61864e-05
2015-06-01	29.5708	81.2542	1022.03	29986		2016-12-10	20.1355	60.5755	1042.9	33940.9		2014-10-04	1.73727e-05
2015-06-02	29.6167	81.1333	1028.02	22894.9		2016-12-11	20.998	60.763	1040.4	44480.5		2014-10-05	1.68252e-05
2015-06-03	29.7	81.2	1025.32	25547.3		2016-12-12	21.4105	60.8415	1041.06	44143.9		2014-10-06	1.67955e-05
2015-06-05	29.8111	81.5111	1026.28	22715		2016-12-13	20.5105	60.6558	1049.06	22050.3		2014-10-07	1.75848e-05
2015-06-06	29.9	81.4	1027.89	21922.7		2016-12-14	19.198	60.363	1049.02	23721.5		2014-10-08	1.74543e-05
2015-06-07	29.95	81.6333	1027.39	24968.8		2016-12-15	19.4105	60.393	1047.57	27554.6		2014-10-09	1.73248e-05
2015-06-08	30	81.2167	1024.63	29138.9		2016-12-19	18.5105	60.213	1046.27	38206		2014-10-10	1.76194e-05
2015-06-09	30.0167	81.3167	1023.79	30676.7		2016-12-20	19.748	60.4755	1043.02	43952		2014-10-11	1.70746e-05
2015-06-10	30.1	81.3917	1025.21	27139.9		2016-12-21	20.2605	60.6005	1045.52	31300.3		2014-10-12	1.70335e-05
2015-06-11	30.1	81.6417	1024.7	27289.5		2016-12-22	19.323	60.388	1050.27	21980.3		2014-10-13	1.66978e-05
2015-06-12	30.0933	81.3508	1024.7	28381.7		2016-12-23	18.9105	60.313	1050.92	23644.5		2014-10-14	1.63372e-05
2015-06-13	30.02	81.0418	1022.6	35189.2		2016-12-24	19.248	60.3755	1050.52	25004.3		2014-10-15	1.65027e-05
2015-06-14	30.2833	81.4833	1022.18	39474.2		2016-12-25	20.0855	60.563	1048.15	30477.7		2014-10-16	1.64291e-05
2015-06-16	30.3	81.3	1024.68	24701.1		2016-12-26	19.6855	60.463	1050.65	23261.2		2014-10-17	1.5314e-05
2015-06-17	30.3833	81.15	1020	29389.2		2016-12-27	19.9855	60.5505	1050.77	24356.4		2014-10-18	1.63992e-05
2015-06-18	30.4	81.295	1020.36	27597.3		2016-12-28	19.298	60.3755	1052.4	25062		2014-10-19	1.6619e-05
2015-06-19	30.4	81.1188	1020.22	36524.9		2016-12-29	17.7855	60.0505	1053.52	24863.3		2014-10-20	1.61985e-05
2015-06-20	30.3625	81.0292	1019.52	36518		2016-12-30	16.882	59.8558	1053.2	25499.8		2014-10-21	1.6651e-05
2015-06-21	30.3833	80.9958	1022.59	28211.4		2016-12-31	17.148	59.938	1051.4	28133.8		2014-10-22	1.78462e-05
2015-06-22	30.395	80.975	1025.78	27622.8		2017-01-01	17.1355	59.9255	1047.77	33402		2014-10-23	1.75767e-05
2015-06-23	30.4	81.1417	1023	39691.1		2017-01-02	18.2605	60.1755	1045.9	32732.8		2014-10-24	1.67545e-05
2015-06-24	30.4	81.2542	1023.83	33412		2017-01-03	18.8605	60.288	1040.4	42718.3		2014-10-25	1.6042e-05
2015-06-25	30.4	81.3917	1026.49	23023.1		2017-01-04	17.8355	60.063	1036.65	45422.7		2014-10-26	1.56839e-05
2015-06-26	30.3957	81.2957	1024.91	23586.7		2017-01-05	16.8605	59.838	1030.15	57923.4		2014-10-27	1.53393e-05
2015-06-29	30.4947	81.5421	1027.13	22391.6		2017-01-06	14.6105	59.388	1040.65	24458.6		2014-10-28	1.56415e-05
2015-06-30	30.5	81.6458	1027.14	21635.5		2017-01-07	13.2355	59.088	1030.77	27058.3		2014-10-29	1.58278e-05
2015-07-01	30.5792	81.6083	1028.43	20588.2		2017-01-08	13.223	59.088	1064.88	21675.7		2014-10-30	1.6031e-05
2015-07-02	30.2947	79.6158	1017.12	22627.1		2017-01-09	14.1534	59.2844	1063.43	27790.9		2014-10-31	1.59982e-05
2015-07-03	30.3292	79.7375	1017.38	21656.7		2017-01-10	14.048	59.263	1051.62	46553.1		2014-11-01	1.54574e-05
2015-07-04	30.4	79.6875	1015.57	23599		2017-01-11	13.6855	59.188	1038	35276.6		2014-11-02	1.57663e-05
2015-07-05	30.39	79.71	1013.86	25228.7		2017-01-12	15.3605	59.563	1056.5	16123.9		2014-11-03	1.64484e-05
2015-07-06	30.4667	79.775	1013.42	25324.9		2017-01-13	16.6105	59.813	1032.77	41160.2		2014-11-04	1.96053e-05
2015-07-07	30.5684	79.7368	1010.85	27975.7		2017-01-14	15.573	59.588	1036.65	29215.2		2014-11-05	1.86067e-05
2015-07-08	30.6	79.6857	1008.38	30643.5		2017-01-15	14.748	59.4255	1035.65	35683		2014-11-06	1.91718e-05
2015-07-09	30.7111	79.5444	1013.94	25574		2017-01-16	14.9855	59.4505	1030.52	51333.2		2014-11-07	1.95297e-05
2015-07-10	30.8	79.5667	1008.31	30994.1		2017-01-17	14.9355	59.463	1030.77	43541.8		2014-11-08	1.83866e-05
2015-07-11	30.8	79.7174	1011.11	27564.3		2017-01-18	15.082	59.4987	1036.49	29455.8		2014-11-09	1.75458e-05
2015-07-12	30.8727	79.8591	1010.49	27514.8		2017-01-19	15.573	59.588	1046.77	18457.5		2014-11-10	1.89491e-05
2015-07-13	31.2737	81.7263	1022.64	31984.9		2017-01-20	16.148	59.7005	1052.52	19105.7		2014-11-11	1.8245e-05
2015-07-14	31.3	81.8667	1022.84	30134.2		2017-01-21	16.773	59.838	1049.65	33630.8		2014-11-12	1.9422e-05
2015-07-15	31.3474	81.9053	1024.63	27549.4		2017-01-22	17.648	60.013	1047.02	42261		2014-11-13	1.62709e-05
2015-07-16	31.4	81.9417	1025.83	26277.8		2017-01-23	17.873	60.0755	1042.15	51074.1		2014-11-14	1.55174e-05
2015-07-17	31.4056	82.1333	1025.74	23881.3		2017-01-24	18.0605	60.1255	1039.77	46490.5		2014-11-15	1.55129e-05
2015-07-18	31.4958	81.9667	1024.2	25772.3		2017-01-25	17.773	60.0505	1044.77	28324.9		2014-11-16	1.67561e-05
2015-07-19	31.5	82.125	1022.15	28877.9		2017-01-26	17.098	59.913	1050.9	20124.8		2014-11-17	1.54947e-05
2015-07-20	31.5958	82.0417	1020.81	30713.7		2017-01-27	16.7355	59.8505	1053.4	19182.4		2014-11-18	1.53821e-05
2015-07-21	31.6	82.26	1021.39	28853.7		2017-01-28	17.3355	59.938	1049.15	28601		2014-11-19	1.49528e-05
2015-07-22	31.6769	82.1538	1019.76	33866.1		2017-01-29	17.5855	60.0255	1048.9	28870.9		2014-11-20	1.4598e-05
2015-07-23	31.725	82.1875	1018.33	33849.1		2017-01-30	16.798	59.838	1049.9	24149.6		2014-11-21	1.64773e-05
2015-07-24	31.8	82.0125	1018.03	35933.9		2017-01-31	17.748	60.0505	1050.65	22018.6		2014-11-22	1.65002e-05
2015-07-25	31.8	81.887	1019.09	34070.8		2017-02-01	19.373	60.388	1051.65	21837		2014-11-23	1.65798e-05
2015-07-26	31.825	81.8542	1019.84	33579.6		2017-02-02	19.2855	60.363	1051.15	24435.5		2014-11-24	1.68341e-05
2015-07-27	31.8833	81.975	1018.42	34033.1		2017-02-03	20.4105	60.6005	1047.27	31328.6		2014-11-25	1.68022e-05
2015-07-28	31.9	82.0625	1018.53	33468.6		2017-02-04	21.273	60.813	1043.27	35381.3		2014-11-26	1.68163e-05
2015-07-29	31.9	81.7292	1019.06	35099.6		2017-02-05	21.4105	60.8505	1038.52	41570.4		2014-11-27	1.71367e-05
2015-07-30	31.9	82.2083	1019.1	33269		2017-02-06	19.9605	60.5255	1029.15	53403.6		2014-11-28	1.67422e-05
2015-07-31	31.9375	82.0208	1017.96	35152.7		2017-02-07	19.8355	60.5255	1037.9	25893.9		2014-11-29	1.71542e-05
2015-08-01	32	81.9792	1021.62	29560.6		2017-02-08	19.623	60.463	1041.15	24763.3		2014-11-30	1.70656e-05
2015-08-02	32	81.9792	1022.74	30043.4		2017-02-09	19.723	60.4755	1040.02	34184.6		2014-12-01	1.6822e-05
2015-08-03	32.0478	81.9087	1021.49	31165.1		2017-02-10	19.8963	60.5272	1043.06	26868.2		2014-12-02	1.74246e-05
2015-08-04	32.1	81.8389	1020.99	31969.6		2017-02-11	19.9105	60.5005	1048.27	20004.5		2014-12-03	1.69811e-05
2015-08-05	32.1	81.8583	1021.18	31444.3		2017-02-12	19.948	60.5255	1052.15	18268.1		2014-12-04	1.67717e-05
2015-08-06	32.15	81.9083	1021.04	29686		2017-02-13	19.898	60.513	1053.15	19815.1		2014-12-05	1.61609e-05
2015-08-07	32.2	81.8261	1021.03	29016		2017-02-14	19.7391	60.4844	1056.63	19363.1		2014-12-06	1.63599e-05
2015-08-08	32.2	81.9917	1022.74	27696.6		2017-02-15	19.4355	60.413	1060.15	16771.7		2014-12-07	1.60108e-05
2015-08-09	32.2	82.1667	1023.07	28548.2		2017-02-16	19.6855	60.4755	1058.4	20422.7		2014-12-08	1.86047e-05
2015-08-10	32.2083	81.7042	1020.52	38115.4		2017-02-17	19.898	60.513	1053.65	29542.6		2014-12-09	1.83448e-05
2015-08-11	32.2083	81.3833	1019.39	45776.5		2017-02-18	19.6605	60.4755	1048.52	35963.8		2014-12-10	1.8528e-05
2015-08-12	32.2	81.6043	1021.34	26240.6		2017-02-19	19.048	60.313	1049.65	28171.8		2014-12-11	1.83124e-05
2015-08-13	32.1917	82.1583	1020.54	25953.5		2017-02-20	18.3605	60.188	1049.77	26242.6		2014-12-12	1.61786e-05
2015-08-14	32.2	82.2043	1019.2	29760.2		2017-02-21	19.4605	60.413	1048.77	25424.7		2014-12-13	1.62311e-05
2015-08-15	32.2125	82.0042	1017.9	37323.4		2017-02-22	19.748	60.488	1048.4	25427.5		2014-12-14	1.29416e-05
2015-08-16	32.2917	81.5833	1017.68	35649.4		2017-02-23	20.9605	60.738	1046.77	28792.9		2014-12-15	1.39847e-05
2015-08-17	32.2792	81.4083	1019.75	32761.3		2017-02-24	21.248	60.8255	1041.65	40870.5		2014-12-16	1.43758e-05
2015-08-18	32.2375	81.3	1021.7	33124.2		2017-02-25	21.773	60.913	1039.52	38227.5		2014-12-17	1.52753e-05
2015-08-19	32.1333	82.5792	1021.78	29196.5		2017-02-26	21.473	60.863	1044.77	26923.7		2014-12-18	1.53115e-05
2015-08-20	32.2042	81.475	1025.15	27870.1		2017-02-27	21.1105	60.753	1045.17	25912.2		2014-12-19	1.49581e-05
2015-08-21	32.2	81.5208	1025.9	28128		2017-02-28	21.9605	60.938	1041.02	33442.7		2014-12-20	1.50053e-05
2015-08-22	32.1923	81.4923	1024.3	29162.2		2017-03-01	21.848	60.9255	1041.65	27949.6		2014-12-21	1.52872e-05
2015-08-23	32.0364	83.0364	1022.77	26953		2017-03-02	21.1855	60.8005	1047.15	21197.1		2014-12-22	1.51549e-05
2015-08-31	32.2947	82.6789	1024.66	24405.9		2017-03-03	20.8855	60.7255	1045.52	25779.3		2014-12-23	1.56718e-05
2015-09-01	32.3	82.6167	1022.34	27614.3		2017-03-04	21.298	60.838	1042.65	29812.4		2014-12-24	1.64987e-05
2015-09-02	32.3	82.58	1021.92	27576.6		2017-03-05	20.898	60.738	1042.4	28521.6		2014-12-25	1.67152e-05
2015-09-03	32.35	82.8917	1022.08	29287.6		2017-03-06	21.0355	60.763	1039.52	34444.4		2014-12-26	1.76024e-05
2015-09-04	32.3958	82.2583	1022.69	34984.8		2017-03-07	20.3855	60.613	1028.65	50452.2		2014-12-27	1.77503e-05
2015-09-05	32.4	82.1917	1021.52	31961.3		2017-03-08	20.5855	60.6755	1039.27	23866.8		2014-12-28	1.93082e-05
2015-09-06	32.4	82.0077	1024.64	20776.9		2017-03-09	20.9605	60.7505	1043.27	23794.9		2014-12-29	1.84294e-05
2015-09-08	32.2333	82.8067	1023.76	19075.7		2017-03-10	21.4355	60.8505	1039.52	32398.2		2014-12-30	1.78756e-05
2015-09-09	32.2833	81.8292	1019.55	25348		2017-03-11	21.1355	60.7755	1041.77	27765.6		2014-12-31	1.77064e-05
2015-09-10	32.2083	81.5375	1021.25	23955.4		2017-03-12	20.2855	60.6005	1042.4	27614.7		2015-01-01	1.74534e-05
2015-09-11	32.1143	81.9714	1028.15	18974.1		2017-03-13	20.398	60.6255	1047.02	21485.7		2015-01-02	1.74098e-05
2015-09-12	32.1	82.3042	1029.53	17628.8		2017-03-14	20.898	60.738	1052.27	18997.4		2015-01-03	1.72427e-05
2015-09-13	32.1	82.6708	1026.57	22918.4		2017-03-15	21.0105	60.7505	1051.27	24478.8		2015-01-04	1.76585e-05
2015-09-14	32.0238	82.7619	1023.6	33036.3		2017-03-16	21.048	60.763	1048.65	29527.4		2015-01-05	1.72846e-05
2015-09-15	32.0917	82.4417	1022.9	36718.9		2017-03-17	21.323	60.8255	1047.02	28475.4		2015-01-06	1.70177e-05
2015-09-16	32.1357	82.4929	1022.35	29774.8		2017-03-18	22.248	61.0255	1045.15	30314.9		2015-01-07	1.68477e-05
2015-09-17	32.1667	83.1333	1023.06	23383.3		2017-03-19	22.3105	61.0463	1042.77	33576.4		2015-01-08	1.66473e-05
2015-09-18	32.1941	83.1294	1024.52	20403.9		2017-03-20	23.6605	61.338	1041.27	31256		2015-01-09	1.66162e-05
2015-09-19	32.2083	82.8792	1024.21	22104.3		2017-03-21	24.5963	61.5558	1039.2	36561.7		2015-01-10	1.74086e-05
2015-09-20	32.2875	82.0583	1019.96	29307.4		2017-03-22	23.898	61.3755	1043.4	24349.5		2015-01-11	1.75941e-05
2015-09-21	32.26	82.23	1018.34	26509.1		2017-03-23	24.773	61.613	1046.77	21385		2015-01-12	1.66651e-05
2015-09-22	32.2	82.3	1017.82	28908.9		2017-03-24	24.2355	61.463	1048.27	21380.5		2015-01-13	1.75915e-05
2015-09-23	32.2	82.6111	1017.57	35879.1		2017-03-28	25.5505	61.753	1048.77	19936		2015-01-14	1.75179e-05
2015-09-24	32.11	82.29	1017.41	29885.9		2017-03-29	25.073	61.638	1048.77	22287.4		2015-01-15	1.69162e-05
2015-09-25	32.0875	80.9	1019.87	34335.6		2017-03-30	25.873	61.8255	1050.27	20716.7		2015-01-16	1.43226e-05
2015-09-28	31.9167	81.575	1026.58	16123.9		2017-03-31	25.898	61.838	1050.4	22052.2		2015-01-17	1.52531e-05
2015-09-30	31.9	81.8263	1028.31	15983.9		2017-04-01	25.873	61.838	1044.9	32309.3		2015-01-18	1.44191e-05
2015-10-01	31.8	81.6947	1027.78	16563		2017-04-02	25.298	61.688	1040.02	36238.3		2015-01-19	1.49454e-05
2015-10-02	31.8	80.8333	1028.65	30300.4		2017-04-03	24.0855	61.4255	1040.4	31370.9		2015-01-20	1.52272e-05
2015-10-03	31.8	80.8889	1030.65	21468.2		2017-04-04	24.5677	61.5415	1042.77	27338.2		2015-01-21	1.43816e-05
2015-10-05	31.7333	81.9833	1024.93	35613.9		2017-04-05	25.0355	61.638	1043.65	25300.5		2015-01-22	1.40271e-05
2015-10-06	31.6615	82.7154	1019.29	42553.1		2017-04-06	25.3105	61.713	1043.4	25808.6		2015-01-23	1.53848e-05
2015-10-07	31.6526	83.0158	1017.4	27960.9		2017-04-07	24.9355	61.638	1045.02	24206.5		2015-01-24	1.47306e-05
2015-10-08	31.7524	82.1095	1022.06	24544.9		2017-04-10	26.8105	62.038	1047.77	16668.6		2015-01-25	1.43829e-05
2015-10-09	31.8	82.1824	1023.08	24938.4		2017-04-11	27.448	62.188	1046.52	24838.9		2015-01-26
2015-10-12	31.6167	81.375	1025.12	24396.7		2017-04-12	27.4855	62.188	1045.52	25677.9		2015-01-27
2015-10-13	31.6045	80.7455	1023.77	41765.5		2017-04-13	27.4705	62.193	1043.97	27531.7		2015-01-28
2015-10-14	31.6	80.67	1017.45	74411.1		2017-04-14	28.8105	62.4796	1043.77	23880.4		2015-01-29
2015-10-15	31.5	80.8533	1021.87	34989.7		2017-04-15	27.6605	62.2505	1042.9	26789.2		2015-01-30
2015-10-16	31.4083	81.5417	1024.73	22924.3		2017-04-16	27.598	62.2005	1040.15	30568.8		2015-01-31
2015-10-17	31.4455	80.4182	1026.93	27968.5		2017-04-17	27.648	62.2255	1040.4	27779.6		2015-02-01
2015-10-19	31.4	80.5158	1020.04	51543.4		2017-04-18	27.4605	62.2005	1038.27	30350.1		2015-02-02
2015-10-20	31.3889	80.6778	1019.59	33115.8		2017-04-19	26.123	61.888	1039.9	28377.6		2015-02-03
2015-10-21	31.4	80.9	1017.92	29028.6		2017-04-20	23.7855	61.363	1047.9	19660.4		2015-02-04
2015-10-23	31.2937	80.1625	1022.91	23156.2		2017-04-21	23.7105	61.3505	1052.4	18584.9		2015-02-05
2015-10-24	31.2	80.3739	1027.29	19278.4		2017-04-22	24.173	61.4505	1049.9	24601.2		2015-02-06
2015-10-25	31.2	80.7	1029.9	15614.5		2017-04-23	25.6605	61.788	1047.65	25832.4		2015-02-07
2015-10-26	31.175	80.55	1028.28	21730.5		2017-04-24	26.248	61.913	1047.65	24150.3		2015-02-08
2015-10-27	31.1857	80.6857	1026.47	26375.6		2017-04-25	26.573	61.988	1045.15	28262.8		2015-02-09
2015-10-28	31.1867	80.94	1025.43	27448.9		2017-04-26	26.4705	61.973	1042.97	30881.2		2015-02-10
2015-10-29	31.1	80.06	1023.69	30440.6		2017-04-28	25.2105	61.663	1039.27	26716.6		2015-02-11	1.46231e-05
2015-10-30	31.1	80.4042	1024.77	24733.4		2017-04-29	26.948	62.0755	1039.9	27112.6		2015-02-12	1.36499e-05
2015-10-31	31.0923	80.6692	1029.43	14551.9		2017-04-30	26.8855	62.0505	1041.15	27011.1		2015-02-13	1.34284e-05
2015-11-01	31.0958	80.575	1032.85	11801.1		2017-05-01	26.848	62.0505	1043.77	22763.1		2015-02-14	1.3209e-05
2015-11-02	31	80.2714	1036.18	12002.1		2017-05-02	28.223	62.3505	1045.4	21635.6		2015-02-15	1.34563e-05
2015-11-03	31	80.5625	1035.19	13960.5		2017-05-03	28.773	62.513	1046.27	21768.4		2015-02-16	1.29275e-05
2015-11-04	31	80.7	1030.53	19417.9		2017-05-04	28.4605	62.413	1045.27	24003		2015-02-17	1.3043e-05
2015-11-05	31	80.8208	1028.86	20779.7		2017-05-05	29.1105	62.563	1044.02	24955.1		2015-02-18	1.29815e-05
2015-11-06	30.9583	81.675	1030.61	14428.9		2017-05-06	28.248	62.363	1042.4	28057		2015-02-19	1.31854e-05
2015-11-07	31.075	81.0083	1033.49	13023.6		2017-05-07	29.248	62.6005	1039.52	28495.7		2015-02-20	1.31032e-05
2015-11-08	31.1	80.6	1035.9	11464.9		2017-05-08	28.848	62.5005	1037.65	29059.7		2015-02-21	1.34596e-05
2015-11-09	31.0389	81.3222	1035.47	11899.6		2017-05-09	29.5534	62.6558	1037.34	27579.1		2015-02-22	1.41002e-05
2015-11-10	31.1	80.4833	1033.58	18134.9		2017-05-10	29.5855	62.6755	1040.4	23000.8		2015-02-23	1.37905e-05
2015-11-11	31.0947	80.5368	1032.65	18986.3		2017-05-11	30.773	62.963	1036.65	30617.9		2015-02-24	1.31639e-05
2015-11-12	31.1	80.4	1032.92	18964.7		2017-05-12	31.448	63.1005	1037.52	26911.8		2015-02-25	1.417e-05
2015-11-13	31.0923	80.1462	1036.15	17231		2017-05-13	31.323	63.0505	1044.27	19229.5		2015-02-26	1.3684e-05
2015-11-15	30.9667	79.95	1026.93	24402.4		2017-05-14	31.4105	63.1005	1049.27	16546.9		2015-02-27	1.41851e-05
2015-11-16	30.9792	80.1792	1027.63	25193.5		2017-05-15	31.573	63.113	1050.27	17921.4		2015-02-28	1.4427e-05
2015-11-17	30.9	80.3053	1029.71	21513		2017-05-16	31.3355	63.0755	1049.27	22156.6		2015-03-01	1.41683e-05
2015-11-18	30.9	80.2833	1030.38	21913		2017-05-17	31.348	63.0755	1047.02	27242.6		2015-03-02	1.385e-05
2015-11-19	30.8909	80.3545	1030.88	21100.4		2017-05-18	31.098	63.013	1044.9	28028.1		2015-03-03	1.39086e-05
2015-11-20	30.875	80.6625	1025.43	28620.8		2017-05-19	29.9705	62.753	1044.77	25396		2015-03-04	1.37064e-05
2015-11-21	30.89	80.335	1013.37	52423.2		2017-05-20	30.3905	62.873	1044.57	23806.2		2015-03-05	1.43701e-05
2015-11-22	30.8	80.2	1013.35	37805.1		2017-05-21	30.4355	62.8505	1043.9	25958.8		2015-03-06	1.40048e-05
2015-11-23	30.7	79.13	1023.99	32091		2017-05-22	31.048	63.013	1045.15	23960.7		2015-03-07	1.3835e-05
2015-11-24	30.6	79.8889	1023.5	27811.1		2017-05-23	31.398	63.088	1046.27	22552.6		2015-03-08	1.39581e-05
2015-11-25	30.6	80.1875	1013.13	35107.2		2017-05-24	31.473	63.1005	1045.77	23698		2015-03-09	1.38235e-05
2015-11-26	30.5706	79.7118	1013.31	37127.9		2017-05-25	30.9855	62.988	1043.9	27423.2		2015-03-10	1.31181e-05
2015-11-27	30.4769	80.1692	1007.85	38813		2017-05-26	30.723	62.938	1044.65	26542.8		2015-03-11	1.3044e-05
2015-12-01	30.2929	80.4286	1035.05	13775		2017-05-27	31.498	63.1255	1046.65	23234.1		2015-03-12	1.24897e-05
2015-12-02	30.2947	80.1158	1037.47	14232		2017-05-28	32.123	63.238	1047.77	22821.1		2015-03-13	1.38217e-05
2015-12-03	30.3	80	1038.84	12901.4		2017-05-29	30.9505	62.973	1046.37	25140.4		2015-03-14	1.36712e-05
2015-12-05	30.2882	80.1588	1042.61	9016.47		2017-05-30	32.148	63.263	1046.9	22085		2015-03-15	1.39624e-05
2015-12-06	30.3	80.0292	1043.57	8231.42		2017-05-31	32.898	63.413	1049.4	18779.5		2015-03-16	1.36253e-05
2015-12-07	30.3	80.4583	1043.25	6492.81		2017-06-01	33.148	63.5005	1049.15	19856.8		2015-03-17	1.31928e-05
2015-12-08	30.3	80.6542	1041.42	7890.64		2017-06-02	32.7605	63.4005	1047.52	22556.6		2015-03-18	1.29089e-05
2015-12-09	30.3	80.0792	1038.93	13538.2		2017-06-03	33.598	63.588	1045.02	25423.1		2015-03-19	1.2667e-05
2015-12-10	30.2917	79.8333	1037.77	14376.2		2017-06-04	33.9355	63.663	1043.9	24546.8		2015-03-20	1.32779e-05
2015-12-11	30.2333	79.3083	1038.11	16040.9		2017-06-05	34.123	63.713	1041.4	26848.8		2015-03-21	1.30528e-05
2015-12-12	30.2	78.9	1036.91	19806		2017-06-06	33.4855	63.563	1041.02	25567.7		2015-03-22	1.36113e-05
2015-12-14	30.1	79.4059	1032.86	22145.2		2017-06-07	31.898	63.188	1043.4	22217.3		2015-03-23	1.34361e-05
2015-12-15	30.1	79.66	1034.82	18340.6		2017-06-08	32.373	63.3005	1045.52	20668.3		2015-03-24	1.32803e-05
2016-01-04	29.4	81.6857	1013.36	24329.4		2017-06-09	33.223	63.488	1045.02	22345.9		2015-03-25	1.371e-05
2016-01-11	29.6	79.1769	1013.08	47062.4		2017-06-10	33.4855	63.588	1045.15	22027		2015-03-26	1.39762e-05
2016-01-12	30.35	83.5845	1012.7	18117.1		2017-06-11	31.7105	63.163	1044.77	23926.7		2015-03-27	1.37235e-05
2016-01-13	30.4208	83.7676	1012.03	16243.5		2017-06-12	36.5605	64.263	1045.02	21778.7		2015-03-28	1.3e-05
2016-01-14	30.4375	81.6553	1014.31	29451.5		2017-06-13	34.5605	63.813	1045.02	22163		2015-03-29	1.27214e-05
2016-01-15	30.4083	81.1466	1012.62	36263.9		2017-06-14	35.1605	63.938	1044.52	22371.1		2015-03-30	1.29488e-05
2016-01-16	30.4083	81.7409	1012.6	28469.2		2017-06-15	35.4355	64.0005	1044.77	21765.1		2015-03-31	1.30729e-05
2016-01-17	30.1958	82.0157	1005.64	32548.5		2017-06-16	33.873	63.6505	1044.4	23017.6		2015-04-01	1.3729e-05
2016-01-18	30.0292	81.5287	1012.5	26159.3		2017-06-17	34.5855	63.813	1042.15	26700.3		2015-04-02	1.37075e-05
2016-01-19	30.1375	78.5823	1011.07	38678.4		2017-06-18	34.473	63.788	1044.77	25089.1		2015-04-03	1.34309e-05
2016-01-20	30.025	78.8916	1014.14	33324		2017-06-19	33.9605	63.663	1047.77	21091.1		2015-04-04	1.33842e-05
2016-01-21	30.0273	78.044	1015	35380.9		2017-06-20	34.3355	63.7755	1048.15	20479.6		2015-04-05	1.33049e-05
2016-01-22	29.9611	80.9667	1025.42	11659.5		2017-06-21	34.0605	63.688	1045.9	24188.7		2015-04-06	1.27584e-05
2016-01-23	29.9708	78.8121	1027.75	17821.6		2017-06-22	34.398	63.7755	1046.52	22438.6		2015-04-07	1.32939e-05
2016-01-24	29.9458	80.0637	1029.58	10187.7		2017-06-23	34.423	63.788	1047.52	21601.9		2015-04-08	1.29111e-05
2016-01-25	29.9792	81.1682	1028.87	5544.6		2017-06-26	36.8605	64.363	1041.77	22266.4		2015-04-09	1.30542e-05
2016-01-26	30.0739	80.4746	1027.61	9332.2		2017-06-27	36.9105	64.363	1040.4	26958.5		2015-04-10	1.32133e-05
2016-01-27	30.05	79.9599	1027.08	11886.8		2017-06-28	36.4505	64.253	1038.97	29795.8		2015-04-11	1.3122e-05
2016-01-28	30.05	81.1976	1026.87	6645.39		2017-07-04	35.3105	64.013	1047.27	19620.5		2015-04-12	1.32033e-05
2016-01-29	30.0652	81.5628	1028.39	8234.65		2017-07-05	33.8905	63.653	1046.97	21726.8		2015-04-13	1.3107e-05
2016-01-30	30.1583	80.7921	1026.83	14054.4		2017-07-07	34.8105	63.913	1045.77	22124.3		2015-04-14	1.34214e-05
2016-01-31	30.1708	80.7567	1020.21	18611.7		2017-07-08	36.8105	64.313	1045.77	23545.2		2015-04-15	1.32833e-05
2016-02-01	30.2565	79.7155	1021.38	20982.9		2017-07-10	37.0105	64.393	1044.57	22571.6		2015-04-16	1.31908e-05
2016-02-02	30.2708	79.4668	1024.03	18793.5		2017-07-11	35.8105	64.1005	1045.15	22072.8		2015-04-17	1.3112e-05
2016-02-03	30.275	79.0951	1016.32	27467.2		2017-07-12	36.698	64.313	1042.9	26002.1		2015-04-18	1.33037e-05
2016-02-04	30.2583	79.4476	1013.94	28010.4		2017-07-13	37.748	64.563	1040.9	27014		2015-04-19	1.35406e-05
2016-02-05	30.2188	78.2988	1020.3	26251.1		2017-07-14	37.323	64.438	1039.52	27316.6		2015-04-20	1.30718e-05
2016-02-08	29.91	78.2157	1018.35	28312.2		2017-07-15	37.6855	64.5255	1040.02	24661.8		2015-04-21	1.29802e-05
2016-02-09	29.9167	78.0353	1014.67	32652.4		2017-07-16	37.9355	64.6005	1042.9	23469.8		2015-04-22	1.30163e-05
2016-02-10	29.9333	78.3729	1012.47	33257.1		2017-07-17	36.673	64.313	1045.15	22137.8		2015-04-23	1.28891e-05
2016-02-11	29.9333	79.0321	1005.1	37761.4		2017-07-18	36.473	64.263	1046.77	20357.8		2015-04-24	1.29271e-05
2016-02-12	29.9227	78.2778	1012.44	33491.8		2017-07-19	36.748	64.3255	1046.15	21640.7		2015-04-25	1.30925e-05
2016-02-13	29.9542	78.627	1012.42	31904.4		2017-07-20	37.3105	64.463	1043.02	26424.3		2015-04-26	1.31023e-05
2016-02-14	29.9042	77.5452	1012.4	36540.8		2017-07-21	37.4391	64.4844	1042.63	24878.2		2015-04-27	1.3241e-05
2016-02-15	29.8917	77.6401	1012.38	36140.9		2017-07-22	37.923	64.588	1043.65	22196.1		2015-04-28	1.31637e-05
2016-02-16	29.8696	79.7276	1009.83	29816.2		2017-07-23	39.023	64.863	1044.15	21979		2015-04-29	1.32166e-05
2016-02-17	29.825	79.3478	1013.66	31686.4		2017-07-24	38.523	64.7255	1038.9	30393.1		2015-04-30	1.30509e-05
2016-02-18	29.8125	80.4803	1008.15	35879.1		2017-07-25	37.173	64.4255	1035.4	30907.1		2015-05-01	1.31237e-05
2016-02-19	29.8458	80.8363	1016.17	26260.5		2017-07-26	35.748	64.0755	1035.02	27638.2		2015-05-02	1.35512e-05
2016-02-20	29.9353	80.3866	1018.34	25857.4		2017-07-27	35.4855	64.013	1038.9	22213.9		2015-05-03	1.30775e-05
2016-02-22	29.9444	79.9574	1018.42	31128.5		2017-07-28	35.898	64.113	1042.9	19348		2015-05-04	1.33224e-05
2016-02-23	29.9458	79.9581	1010.07	39590.7		2017-07-29	36.548	64.2505	1045.15	19047.1		2015-05-05	1.33034e-05
2016-02-24	29.9917	80.1379	1009.43	39346.2		2017-07-30	37.3105	64.463	1044.4	21590.5		2015-05-06	1.36696e-05
2016-02-25	30.025	79.4808	1008.38	58697		2017-07-31	38.3355	64.688	1044.27	21983.8		2015-05-07	1.38048e-05
2016-02-26	29.9174	79.6733	1005.3	48695.2		2017-08-01	39.4355	64.9505	1045.15	20823.5		2015-05-08	1.29854e-05
2016-02-27	29.8792	79.193	1005.27	63875.7		2017-08-02	37.1605	64.413	1045.77	21604.1		2015-05-09	1.39153e-05
2016-02-28	29.7667	78.6045	1012.23	79646.1		2017-08-03	37.348	64.463	1044.52	24295.3		2015-05-10	1.41619e-05
2016-02-29	29.5833	78.2646	1012.21	68253.8		2017-08-04	38.5105	64.733	1041.97	27494.3		2015-05-11	3.97646e-05
2016-03-01	29.4625	79.1031	1005.8	54045.5		2017-08-05	37.4105	64.488	1041.77	28342.1		2015-05-12	3.78498e-05
2016-03-02	29.4292	80.0019	1005.7	43789.4		2017-08-06	37.148	64.4005	1041.15	27823.8		2015-05-13	3.9424e-05
2016-03-03	29.475	80.078	1012.17	36499.4		2017-08-07	37.9355	64.6005	1041.77	25467.4		2015-05-14	4.98083e-05
2016-03-04	29.4957	80.1879	1012.14	33865		2017-08-08	38.1105	64.6558	1043.06	24303.3		2015-05-15	5.50399e-05
2016-03-05	29.5125	78.989	1012.13	59614.8		2017-08-09	38.648	64.763	1043.15	24639.9		2015-05-16	5.71636e-05
2016-03-06	29.4375	78.9418	1012.11	51244.9		2017-08-10	38.823	64.788	1042.65	26029.1		2015-05-17	6.11926e-05
2016-03-07	29.425	79.3362	1012.09	40586.6		2017-08-11	37.8605	64.588	1044.02	22885.4		2015-05-18	6.19771e-05
2016-03-08	29.3647	79.2205	1005.4	49752		2017-08-12	36.0855	64.163	1043.15	24462.5		2015-05-19	6.03294e-05
2016-03-09	29.3125	78.8558	1012.06	45914.3		2017-08-13	36.1855	64.188	1044.4	22688.9		2015-05-20	5.81048e-05
2016-03-10	29.3	78.7069	1012.04	43894.3		2017-08-14	36.5605	64.263	1046.77	21365.4		2015-05-21	5.83565e-05
2016-03-11	29.2692	80.1302	1005.89	43067.7		2017-08-15	37.1355	64.413	1047.27	21646.5		2015-05-22	5.2646e-05
2016-03-13	29.3667	80.158	1006.15	38992.9		2017-08-16	37.548	64.513	1045.27	25380.6		2015-05-23	5.02995e-05
2016-03-14	29.4667	79.9512	1011.22	35149.5		2017-08-17	37.673	64.5255	1044.27	25637.2		2015-05-24	4.55513e-05
2016-03-15	29.4542	79.3899	1011.58	40407.7		2017-08-18	38.0355	64.6255	1044.9	23898.1		2015-05-25	4.01282e-05
2016-03-16	29.4375	78.8896	1013.28	41105.8		2017-08-19	37.798	64.588	1044.15	24524.6		2015-05-26	4.83644e-05
2016-03-17	29.45	79.8549	1013.44	34329.5		2017-08-20	37.7355	64.538	1042.65	26119.5		2015-05-27	4.06783e-05
2016-03-18	29.4583	79.5975	1011.18	38484.7		2017-08-21	38.098	64.638	1042.4	26790.8		2015-05-28	4.03107e-05
2016-03-19	29.5	79.6729	1013.33	37419.8		2017-08-22	37.6605	64.513	1044.4	24617.1		2015-05-29	3.9291e-05
2016-03-20	29.575	79.4026	1014.2	39194.2		2017-08-23	36.9105	64.338	1045.4	22643.7		2015-05-30	4.0547e-05
2016-03-21	29.5818	79.7306	1006.44	48213.9		2017-08-24	37.3355	64.4505	1047.65	20108.7		2015-05-31	3.75373e-05
2016-03-22	29.6391	79.7714	1011.91	44454.5		2017-08-25	37.7355	64.563	1047.9	21233.9		2015-06-01	3.70338e-05
2016-03-23	29.6136	79.3882	1011.89	44889.6		2017-08-26	37.7605	64.563	1046.27	24173.6		2015-06-02	3.54672e-05
2016-03-24	29.5083	79.6749	1011.86	38014.3		2017-08-27	38.0105	64.6255	1044.27	26147.2		2015-06-03	3.22537e-05
2016-03-25	29.5609	79.7174	1011.79	36795.4		2017-08-28	38.048	64.638	1042.52	26984.1		2015-06-04	3.27927e-05
2016-03-26	29.5917	78.7764	1013.05	43464		2017-08-29	36.9605	64.363	1041.65	27513.2		2015-06-05	3.75139e-05
2016-03-27	29.5958	79.4415	1013.84	38842.5		2017-08-30	35.748	64.088	1043.77	24505.8		2015-06-06	3.39453e-05
2016-03-28	29.5917	78.9834	1012.41	50076.8		2017-08-31	35.698	64.0755	1045.52	22465.4		2015-06-07	3.27837e-05
2016-03-29	29.5696	79.0478	1014.75	46321.6		2017-09-01	35.6605	64.063	1043.77	26153.3		2015-06-08	3.61048e-05
2016-03-30	29.5875	79.3692	1017.6	39421.7		2017-09-02	33.848	63.6505	1040.77	32109.2		2015-06-09	3.55505e-05
2016-03-31	29.6208	79.8859	1013.89	38678.8		2017-09-03	32.4855	63.338	1039.77	29312.8		2015-06-10	3.51537e-05
2016-04-01	29.6208	80.2164	1010.17	39749.5		2017-09-04	32.3855	63.313	1044.77	21729.7		2015-06-11	3.52726e-05
2016-04-02	29.7353	80.3183	1009.15	39549.5		2017-09-05	33.0105	63.4505	1047.52	20991.3		2015-06-12	3.53342e-05
2016-04-04	29.8105	81.0049	1010.26	36509.6		2017-09-06	33.248	63.5005	1046.77	24626.9		2015-06-13	3.08746e-05
2016-04-05	29.9042	80.8667	1006.14	40546.1		2017-09-07	31.323	63.063	1042.02	37494.3		2015-06-14	2.72717e-05
2016-04-06	29.9458	81.0747	1011.73	34144.4		2017-09-08	32.048	63.213	1039.65	37402.3		2015-06-15	2.50602e-05
2016-04-07	30.0364	80.6018	1011.72	36055.7		2017-09-09	31.6105	63.113	1038.15	37131.4		2015-06-16	2.46734e-05
2016-04-08	30.04	81.0839	1011.7	33267.9		2017-09-10	32.348	63.3005	1034.02	43077.1		2015-06-17	2.4348e-05
2016-04-11	30.1368	79.8884	1012.45	38355.4		2017-09-11	29.9105	62.7255	1030.27	50434.3		2015-06-18	2.62053e-05
2016-04-12	30.1375	79.8964	1011.23	38757.4		2017-09-12	30.9905	62.973	1038.17	21272.2		2015-06-19	2.59362e-05
2016-04-13	30.1	80.0979	1006.55	47565.3		2017-09-13	31.7905	63.173	1047.17	29353.5		2015-06-20	2.89171e-05
2016-04-14	30.0875	80.3791	1008.16	40317.4		2017-09-14	31.223	63.0255	1045.15	27902.5		2015-06-21	2.7358e-05
2016-04-15	29.9317	79.9248	1012.15	40831.4		2017-09-15	31.7855	63.1755	1041.4	35195		2015-06-22	2.41944e-05
2016-04-16	29.8967	79.8193	1012.47	38439.7		2017-09-16	32.0855	63.238	1039.9	35537.4		2015-06-23	2.7722e-05
2016-04-17	29.7425	80.4624	1011.34	36757.1		2017-09-17	32.098	63.263	1042.9	26520.6		2015-06-24	2.87379e-05
2016-04-18	30.0158	80.422	1009.33	37973.2		2017-09-18	30.9855	62.9755	1043.77	26187.2		2015-06-25	2.9719e-05
2016-04-19	30.1145	81.0068	1009.61	33961.6		2017-09-19	30.7355	62.938	1039.77	35797.9		2015-06-26	3.11725e-05
2016-04-20	30.2042	80.9285	1014.81	29162.3		2017-09-20	29.898	62.7255	1040.65	28224.5		2015-06-27	3.19448e-05
2016-04-21	30.225	80.6286	1017.26	28326.5		2017-09-21	29.5605	62.663	1046.15	20061.9		2015-06-28	3.14504e-05
2016-04-22	30.2	79.9779	1012.88	44205.1		2017-09-22	29.673	62.7005	1048.15	19971.9		2015-06-29	3.23157e-05
2016-04-23	30.2167	80.0631	1011.56	39564		2017-09-23	29.823	62.713	1048.02	23358.8		2015-06-30	3.15638e-05
2016-04-24	30.2542	80.5569	1011.54	33860.2		2017-09-24	30.2855	62.838	1045.15	32227		2015-07-01	3.2103e-05
2016-04-25	30.25	79.9936	1011.52	35099.5		2017-09-25	30.1355	62.788	1043.77	32034		2015-07-02	3.35315e-05
2016-04-26	30.2125	79.0539	1008.65	47268.9		2017-09-26	29.7855	62.713	1044.9	27046.3		2015-07-03	2.95375e-05
2016-04-27	30.1	79.2374	1008.88	51206.8		2017-09-27	30.998	62.963	1046.9	25643.3		2015-07-04	3.42609e-05
2016-04-28	30.0417	79.937	1007.54	42997.9		2017-09-28	31.0855	63.013	1048.27	25295.3		2015-07-05	3.44589e-05
2016-04-29	30.0542	80.4389	1009.11	38112.9		2017-09-29	31.2605	63.0505	1047.02	31693.8		2015-07-06	3.37431e-05
2016-04-30	30.0667	80.8296	1010.23	37863.4		2017-09-30	30.248	62.813	1045.52	34038		2015-07-07	3.10454e-05
2016-05-01	30.1542	80.0796	1006.34	46954.4		2017-10-01	30.223	62.813	1046.9	26306.6		2015-07-08	2.98005e-05
2016-05-02	30.1333	79.8611	1011.44	38771.6		2017-10-02	30.8855	62.963	1048.65	23658.6		2015-07-09	3.0278e-05
2016-05-03	30.1478	80.3096	1004.5	42155.8		2017-10-03	30.623	62.9005	1048.4	25471.4		2015-07-10	2.92297e-05
2016-05-04	30.1292	80.9324	1008.59	36644.6		2017-10-04	31.0305	62.993	1049.57	23481.2		2015-07-11	2.72338e-05
2016-05-05	30.1792	80.8411	1011.62	34049.4		2017-10-05	32.3105	63.288	1045.02	37652.5		2015-07-12	2.83218e-05
2016-05-06	30.0292	80.8996	1010.78	34654		2017-10-06	30.4105	62.8755	1037.4	54746.1		2015-07-13	3.16733e-05
2016-05-07	30.1583	81.0207	1007.77	38140		2017-10-07	29.1855	62.588	1042.15	30839.7		2015-07-14	3.16946e-05
2016-05-08	30.2125	81.3463	1008.88	36373.6		2017-10-08	28.1855	62.363	1045.65	23945.9		2015-07-15	3.42355e-05
2016-05-09	30.2292	82.0395	1011.95	30161.4		2017-10-09	29.1939	62.5963	1044.44	26929.4		2015-07-16	3.51369e-05
2016-05-10	30.3043	81.3462	1008.73	36322.1		2017-10-11	29.3105	62.5796	1049.77	19170		2015-07-17	3.36049e-05
2016-05-11	30.3292	81.4276	1011.33	34314.9		2017-10-12	29.273	62.6005	1051.65	18339.8		2015-07-18	3.43325e-05
2016-05-12	30.4292	81.4168	1011.32	35053.6		2017-10-13	29.2605	62.6005	1052.02	20578.3		2015-07-19	3.60767e-05
2016-05-13	30.3029	81.9523	1011.3	37343.8		2017-10-14	29.298	62.6255	1052.65	20974.1		2015-07-20	3.64392e-05
2016-05-14	30.0417	80.7537	1011.28	42340.1		2017-10-15	29.1105	62.563	1053.65	20625.1		2015-07-21	3.78896e-05
2016-05-15	30.3895	81.2035	1007.3	37647.7		2017-10-16	29.373	62.6505	1053.27	22001		2015-07-22	3.72788e-05
2016-05-16	30.4958	80.8354	1010.69	36780.1		2017-10-17	29.9605	62.7505	1051.02	27111.4		2015-07-23	3.65923e-05
2016-05-17	30.5208	80.8607	1010.89	36685.5		2017-10-18	29.5605	62.663	1047.27	34219.2		2015-07-24	3.36321e-05
2016-05-18	30.5125	81.107	1011.54	36794.4		2017-10-19	29.2105	62.5755	1045.4	32788.1		2015-07-25	2.97888e-05
2016-05-19	30.5565	80.3546	1007.48	47100.9		2017-10-20	29.023	62.5255	1046.27	26819.8		2015-07-26	2.9774e-05
2016-05-20	30.4917	80.4904	1005.94	42599.4		2017-10-21	28.873	62.5005	1047.65	24142.1		2015-07-27	2.92113e-05
2016-05-21	30.4417	81.0358	1009.51	33661		2017-10-22	28.873	62.513	1043.65	34217.6		2015-07-28	2.77853e-05
2016-05-22	30.4792	81.2658	1012.04	32073.5		2017-10-23	27.3105	62.1505	1037.65	39942.8		2015-07-29	3.10173e-05
2016-05-23	30.6	81.534	1009.99	33373.2		2017-10-24	25.1105	61.713	1039.77	30882.2		2015-07-30	2.8535e-05
2016-05-24	30.6125	81.7488	1007.23	34466.5		2017-10-25	26.5772	61.9796	1050.44	17905.3		2015-07-31	3.36073e-05
2016-05-25	30.5292	81.2682	1009.84	35927.4		2017-10-26	26.848	62.063	1051.77	18344.8		2015-08-01	3.40849e-05
2016-05-26	30.5417	81.5157	1010.71	33373.8		2017-10-27	27.0355	62.1005	1044.9	37363.2		2015-08-02	3.20867e-05
2016-05-27	30.525	82.4512	1009.78	29840.5		2017-10-28	26.7105	62.0255	1043.15	37679.6		2015-08-03	3.61237e-05
2016-05-28	30.5333	82.1434	1007.44	32312		2017-10-29	26.273	61.9255	1038.52	42290.2		2015-08-04	4.01396e-05
2016-05-29	30.6792	81.9015	1006.72	37703.9		2017-10-30	25.7439	61.813	1038.11	36968.6		2015-08-05	3.8385e-05
2016-05-30	30.5087	82.7349	1009.27	30926.6		2017-10-31	26.2705	61.933	1047.57	18889.7		2015-08-06	3.67542e-05
2016-05-31	30.7583	81.8895	1011.32	32671.9		2017-11-01	25.198	61.688	1048.77	20995.4		2015-08-07	3.81544e-05
2016-06-01	30.7125	82.5428	1010.1	30600.8		2017-11-02	25.173	61.6755	1048.15	24594.6		2015-08-08	3.70581e-05
2016-06-02	30.6958	82.9353	1008.76	29973.8		2017-11-03	25.8855	61.838	1044.65	32540.8		2015-08-09	3.70192e-05
2016-06-03	30.9273	82.1709	1007.63	32429.9		2017-11-04	26.023	61.8505	1044.77	28807.7		2015-08-10	3.72016e-05
2016-06-06	31.0611	81.5774	1011.89	32935.9		2017-11-05	26.123	61.888	1041.15	35923.5		2015-08-11	3.79165e-05
2016-06-07	31.0917	82.0646	1012.73	29914.3		2017-11-06	25.298	61.713	1035.65	47003.6		2015-08-12	3.55287e-05
2016-06-08	31.1958	81.8601	1011.14	33298.2		2017-11-07	23.4855	61.313	1037.15	33823.3		2015-08-13	3.58346e-05
2016-06-09	30.9611	82.5079	1005.42	37580.2		2017-11-08	23.2605	61.263	1039.52	28542.8		2015-08-14	3.50881e-05
2016-06-10	31.2458	82.1685	1004.66	39830.1		2017-11-13	22.5605	61.113	1041.77	43392.8		2015-08-15	3.40891e-05
2016-06-11	31.1625	82.5935	1007.81	36153.1		2017-11-14	22.3855	61.0505	1041.77	32790.3		2015-08-16	3.63777e-05
2016-06-12	31.1292	82.4363	1004.39	42930.4		2017-11-15	23.298	61.2755	1040.52	24725.6		2015-08-17	3.41561e-05
2016-06-13	31.3652	81.6771	1010.98	35798.9		2017-11-16	22.8105	61.1558	1038.63	31792.6		2015-08-18	3.64072e-05
2016-06-14	31.4167	81.7608	1010.96	35509.1		2017-11-17	23.648	61.338	1039.77	32960.7		2015-08-19	3.54189e-05
2016-06-15	31.3958	82.0556	1010.95	33642.6		2017-11-18	23.0355	61.213	1040.4	29645.3		2015-08-20	3.41228e-05
2016-06-16	31.3579	82.1769	1010.93	42885		2017-11-19	22.6855	61.113	1040.65	29826.7		2015-08-21	3.19836e-05
2016-06-17	31.3722	82.6139	1009.92	31713.1		2017-11-20	22.048	61.0005	1045.9	20689.2		2015-08-22	3.24864e-05
2016-06-18	31.3875	82.1444	1010.3	31061.8		2017-11-21	22.0605	61.0005	1047.4	22567.5		2015-08-23	3.39451e-05
2016-06-19	31.5	81.6236	1008.37	38051.7		2017-11-22	23.073	61.213	1047.77	24669.1		2015-08-24	3.48431e-05
2016-06-20	31.5875	81.0098	1011.69	36902		2017-11-23	23.4855	61.288	1047.9	24985		2015-08-25	3.68991e-05
2016-06-21	31.575	81.2986	1013.89	32151.8		2017-11-24	23.548	61.3255	1048.9	24596.2		2015-08-26	3.27202e-05
2016-06-22	31.4875	81.9423	1012.97	30302.3		2017-11-25	24.0355	61.4255	1045.9	33917		2015-08-27	3.37566e-05
2016-06-23	31.4458	82.2794	1010	29848.7		2017-11-26	23.748	61.363	1040.4	41147.7		2015-08-28	3.49102e-05
2016-06-24	31.117	82.4704	1006.76	33982.3		2017-11-27	21.673	60.888	1045.27	25495		2015-08-29	3.61748e-05
2016-06-25	30.9288	82.7214	1004.36	37021.7		2017-11-28	20.5105	60.663	1045.02	28647		2015-08-30	3.78053e-05
2016-06-26	31.1062	81.9673	1007.39	40560.6		2017-11-29	21.898	60.9505	1036.27	50185.9		2015-08-31	3.92899e-05
2016-06-27	31.4992	81.7929	1009.21	37717.9		2017-11-30	22.1355	61.013	1033.77	38857.2		2015-09-01	3.89475e-05
2016-06-28	31.887	81.7692	1008.63	36575.7		2017-12-01	21.073	60.7755	1036.27	29571.7		2015-09-02	3.53661e-05
2016-06-29	31.8792	81.8644	1009.06	36264.5		2017-12-02	20.0855	60.5505	1036.02	32178.3		2015-09-03	3.47368e-05
2016-06-30	31.9292	81.9639	1009.76	36864.8		2017-12-03	19.548	60.4505	1043.02	21272.4		2015-09-04	3.06415e-05
2016-07-01	31.8917	82.3429	1010.04	32634.6		2017-12-04	19.398	60.4005	1049.9	17249		2015-09-05	3.09558e-05
2016-07-02	31.9917	82.2062	1008.78	34004.3		2017-12-05	18.8105	60.2755	1057.02	14093		2015-09-06	3.04955e-05
2016-07-03	31.9375	82.6151	1008.94	32137.7		2017-12-06	18.7605	60.263	1059.02	15921.5		2015-09-07	2.64141e-05
2016-07-04	31.9913	82.5734	1009	31479.6		2017-12-07	19.398	60.413	1057.4	22153.6		2015-09-08	2.58721e-05
2016-07-05	32.0833	82.4183	1007.8	32973.5		2017-12-08	20.2105	60.588	1048.77	43869.1		2015-09-09	2.57623e-05
2016-07-06	32.0125	82.9069	1007.16	32989.7		2017-12-09	19.9355	60.5255	1037.9	49976.8		2015-09-10	2.54883e-05
2016-07-07	32.0792	82.9219	1009.23	29966.6		2017-12-10	17.948	60.088	1043.52	25139.7		2015-09-11	2.71752e-05
2016-07-08	31.95	83.5703	1011.81	25055.7		2017-12-11	20.8677	60.7415	1039.92	30999.1		2015-09-12	2.59323e-05
2016-07-09	32.0917	83.208	1010.38	29119.7		2017-12-12	22.298	61.063	1043.65	22432.7		2015-09-13	2.37547e-05
2016-07-10	32.2	82.803	1008.37	32502.7		2017-12-13	21.5855	60.9005	1046.15	22118.6		2015-09-14	2.41028e-05
2016-07-11	32.4042	82.0803	1007.24	37541.3		2017-12-14	20.9855	60.7505	1043.4	29570		2015-09-15	2.38741e-05
2016-07-12	32.4957	81.748	1005.84	39630.2		2017-12-15	22.0105	60.9755	1034.52	50415.7		2015-09-16	2.07422e-05
2016-07-13	32.25	83.0092	1004.72	36405.9		2017-12-16	20.5855	60.663	1034.4	31229		2015-09-17	2.06476e-05
2016-07-14	32.5333	81.9371	1005.2	38594.1		2017-12-17	19.5355	60.438	1040.15	22212.7		2015-09-18	2.10764e-05
2016-07-15	32.5917	81.1246	1003.4	42668.9		2017-12-18	18.373	60.1755	1047.4	17859.7		2015-09-19	2.06439e-05
2016-07-16	32.525	80.8765	1008.47	34938.4		2017-12-19	17.6355	60.013	1052.77	15507.5		2015-09-20	2.02817e-05
2016-07-17	32.3833	81.4735	1012.67	29751.4		2017-12-21	16.9105	59.863	1052.27	25443.9		2015-09-21	1.87597e-05
2016-07-18	32.4	81.5791	1012.63	27166.1		2017-12-22	17.473	60.0005	1049.15	33291.4		2015-09-22	1.82641e-05
2016-07-20	32.1333	83.2172	1008.57	25566.3		2017-12-23	18.1605	60.138	1052.65	21251.7		2015-09-23	1.94492e-05
2016-07-21	32.3292	82.45	1009.39	30963.9		2017-12-24	18.1355	60.1505	1054.52	19503.8		2015-09-24	1.86878e-05
2016-07-22	32.2833	82.939	1009.18	30298.3		2017-12-25	19.123	60.363	1053.4	23451.8		2015-09-25	1.74278e-05
2016-07-23	32.4714	82.205	1008.55	34038.9		2017-12-26	19.9355	60.513	1046.4	41815		2015-09-26	1.70349e-05
2016-07-25	32.4647	82.3403	1006.64	34974		2017-12-27	20.1855	60.563	1032.02	67498.6		2015-09-27	1.70019e-05
2016-07-26	32.4958	82.5232	1006.89	31740.8		2017-12-28	18.1272	60.1296	1064.5	41341		2015-09-28	1.63939e-05
2016-07-27	32.5167	82.5875	1007.55	33564.8								2015-09-29	1.69951e-05
2016-07-28	32.4625	82.9895	1007.79	33643.8								2015-09-30	1.73434e-05
2016-07-29	32.6909	82.5335	1007.71	35948								2015-10-01	1.80487e-05
2016-07-30	32.42	84.1645	1008.06	24748.7								2015-10-02	1.67515e-05
2016-07-31	32.65	83.2385	1007.59	31734.5								2015-10-03	1.65814e-05
2016-08-01	32.725	82.8383	1006.46	36733.2								2015-10-04	1.72577e-05
2016-08-02	32.7	83.1744	1007.53	31251.5								2015-10-05	1.72541e-05
2016-08-03	32.7609	83.005	1006.89	35071.6								2015-10-06	1.88471e-05
2016-08-04	32.7542	82.9607	1006.38	35149								2015-10-07	1.99837e-05
2016-08-05	32.8167	82.9555	1005.83	35909								2015-10-08	2.17459e-05
2016-08-06	32.9208	82.7629	1005.99	35854.1								2015-10-09	2.09049e-05
2016-08-07	32.9917	82.4073	1008.77	28091.9								2015-10-10	2.1461e-05
2016-08-08	32.9308	82.691	1008.81	28359.9								2015-10-11	2.22131e-05
2016-08-09	32.9375	82.499	1007.08	34484.9								2015-10-12	1.9667e-05
2016-08-10	32.9238	82.6468	1006.04	38638.5								2015-10-13	2.0075e-05
2016-08-11	32.9792	82.2242	1007.23	37718.8								2015-10-14	2.10893e-05
2016-08-12	32.975	82.0254	1012.3	26248.8								2015-10-15	2.04765e-05
2016-08-13	32.9333	82.0719	1014.13	24505								2015-10-16	2.15678e-05
2016-08-14	32.825	82.6436	1013.95	24456.9								2015-10-17	1.71296e-05
2016-08-15	32.7	83.4711	1011.86	24965.2								2015-10-18	1.96805e-05
2016-08-16	32.8458	82.6344	1008.94	31944.5								2015-10-19
2016-08-17	32.9083	82.4577	1005.81	36862.7								2015-10-20
2016-08-18	32.9158	82.6657	1004.62	37697.8								2015-10-21
2016-08-19	33	82.4888	1005.87	37616.5								2015-10-22
2016-08-20	32.8857	83.8449	1008	11821.1								2015-10-23	1.94926e-05
2016-08-21	33.05	82.8915	1007.96	24489.8								2015-10-24	1.49044e-05
2016-08-22	33.1417	82.4449	1008.92	33173.6								2015-10-25	1.70578e-05
2016-08-23	33.1625	81.9928	1009.74	27885.5								2015-10-26	1.74386e-05
2016-08-24	33.0958	81.8936	1008.78	30292.6								2015-10-27	1.86171e-05
2016-08-25	32.9227	82.774	1007.54	28518.9								2015-10-28	1.86854e-05
2016-08-26	32.9042	83.1264	1009.3	26132.4								2015-10-29	1.82927e-05
2016-08-27	32.9042	83.3847	1011.42	23740.4								2015-10-30	1.51569e-05
2016-08-28	32.9083	83.3772	1011.37	26802.4								2015-10-31	1.44953e-05
2016-08-29	32.9435	83.1843	1009.86	29220.8								2015-11-01	1.49875e-05
2016-08-30	32.9958	82.9699	1009.43	30637.9								2015-11-02	1.52386e-05
2016-08-31	32.9417	83.4196	1009.93	26021.6								2015-11-03	1.69157e-05
2016-09-01	32.9208	83.5664	1010.54	26721.9								2015-11-04	1.73809e-05
2016-09-02	32.85	83.7845	1009.66	26495.1								2015-11-05	1.87624e-05
2016-09-03	32.6708	84.5533	1009.28	24363.1								2015-11-06	1.81333e-05
2016-09-04	32.8375	83.9578	1009.43	28360.3								2015-11-07	1.76602e-05
2016-09-05	33.0417	83.2938	1005.38	40491.1								2015-11-08	1.7111e-05
2016-09-06	33.2458	82.482	1003.96	31938.2								2015-11-09	1.63652e-05
2016-09-07	33.2208	81.9803	1004.9	33282.5								2015-11-10	1.77103e-05
2016-09-08	33.0792	82.4646	1010.13	26557.9								2015-11-11	1.74503e-05
2016-09-09	32.9292	83.2713	1003.67	30954.9								2015-11-12	1.66099e-05
2016-09-10	33.1059	82.1534	1004.54	36377.4								2015-11-13	1.57024e-05
2016-09-12	32.8471	83.8314	1008.59	29955.6								2015-11-14	1.6351e-05
2016-09-13	32.9583	83.1345	1007.76	35421								2015-11-15	1.48503e-05
2016-09-14	32.875	83.614	1007.42	33618.8								2015-11-16	1.47696e-05
2016-09-15	32.9625	83.2076	1009.79	35916.3								2015-11-17	1.43916e-05
2016-09-16	33.0211	82.744	1009.19	38354.3								2015-11-18	1.40758e-05
2016-09-17	32.8667	83.6493	1007.6	32969.6								2015-11-19	1.3707e-05
2016-09-18	33.0792	82.5888	1004.93	41342.8								2015-11-20	1.3905e-05
2016-09-19	33.2857	80.6252	1010.02	43577								2015-11-21	1.53478e-05
2016-09-20	32.9538	82.2145	1005.11	41243.7								2015-11-22	1.3493e-05
2016-09-21	33.1	82.1352	1005.45	43959.2								2015-11-23	1.39671e-05
2016-09-22	32.8765	82.0611	1011.72	37640.1								2015-11-24
2016-09-23	32.8958	81.944	1015.87	29601.1								2015-11-25	1.45454e-05
2016-09-24	32.825	81.9993	1015.24	32307.4								2015-11-26	1.44071e-05
2016-09-25	32.6875	82.5882	1010.82	32614.1								2015-11-27	1.42182e-05
2016-09-26	32.8042	81.7455	1010.82	36021.5								2015-11-28	1.32386e-05
2016-09-27	32.725	82.0003	1014.31	31732.4								2015-11-29	1.29485e-05
2016-09-28	32.7	82.335	1019.05	24046.7								2015-11-30	1.29617e-05
2016-09-29	32.675	82.1625	1018.59	26334.2								2015-12-01	1.34294e-05
2016-09-30	32.6217	82.6265	1014.68	29369.2								2015-12-02	1.41949e-05
2016-10-01	32.6875	82.2971	1010.59	35669.3								2015-12-03	1.34765e-05
2016-10-02	32.8429	81.6454	1006.92	44117.7								2015-12-04	1.36558e-05
2016-10-03	32.7417	82.6375	1012.49	34797.1								2015-12-05	1.35227e-05
2016-10-04	32.8583	81.9494	1010.19	37262.4								2015-12-06	1.33974e-05
2016-10-05	32.8333	82.1466	1009.22	35400.3								2015-12-07	1.36045e-05
2016-10-06	32.8375	80.407	1006.3	54289.3								2015-12-08	1.39152e-05
2016-10-07	32.6364	80.7085	1003.32	57383.4								2015-12-09	1.41417e-05
2016-10-08	32.525	81.0636	1009.19	42128.4								2015-12-10	1.41706e-05
2016-10-09	32.5083	80.5748	1009.35	53527.9								2015-12-11	1.42008e-05
2016-10-10	32.5417	80.4302	1005.47	50956.3								2015-12-12	1.48591e-05
2016-10-11	32.6071	80.3537	1009.86	45618.1								2015-12-13	1.45865e-05
2016-10-13	32.4	81.1915	1007.01	44413.7								2015-12-14	1.4865e-05
2016-10-14	32.5	80.8422	1005.47	57851.7								2015-12-15	1.48099e-05
2016-10-15	32.2833	81.5999	1009.8	39635.1								2015-12-16	1.47753e-05
2016-10-16	32.4042	81.3546	1012.75	33938.9								2015-12-17	1.45554e-05
2016-10-17	32.5	81.7669	1015.41	29949.2								2015-12-18	1.57268e-05
2016-10-18	32.5542	81.318	1013.87	36295.6								2015-12-19	1.58289e-05
2016-10-19	32.6471	80.4579	1011.65	41893.9								2015-12-20	1.59414e-05
2016-10-20	32.5824	80.4901	1006.35	47613.8								2015-12-21	1.60016e-05
2016-10-21	32.5625	80.5992	1005.09	51863.4								2015-12-22	1.52178e-05
2016-10-22	32.475	81.13	1007.71	40600.9								2015-12-23	1.58756e-05
2016-10-23	32.4417	80.8958	1010.45	40090.6								2015-12-24	1.56388e-05
2016-10-24	32.5304	81.2017	1013.8	34401.9								2015-12-25	1.58366e-05
2016-10-25	32.5333	81.3937	1015.69	31556.6								2015-12-26	1.65543e-05
2016-10-26	32.5917	81.3272	1012.56	36390.5								2015-12-27	1.51698e-05
2016-10-27	32.6333	81.2944	1010.78	44405.9								2015-12-28	1.53373e-05
2016-10-28	32.4875	81.3144	1016.38	35634.1								2015-12-29	1.57595e-05
2016-10-29	32.5167	80.456	1016.71	39108.5								2015-12-30	1.55834e-05
2016-10-31	32.2118	81.0728	1016.35	38560.7								2015-12-31	1.62483e-05
2016-11-01	32.29	80.079	1017.04	45817.9								2016-01-01	1.62348e-05
2016-11-04	31.8667	81.4315	1012.87	55781.5								2016-01-02	1.60888e-05
2016-11-05	32.2375	79.7903	1012.4	60873								2016-01-03	1.64753e-05
2016-11-09	32.0091	79.7739	1002.73	62329.3								2016-01-04	1.65291e-05
2016-11-10	32.15	79.1385	1006.09	34748.5								2016-01-05	1.66141e-05
2016-11-11	31.94	79.698	1007.45	60008.6								2016-01-06	1.63928e-05
2016-11-14	31.6917	79.9427	1015.91	43412.2								2016-01-07	1.68011e-05
2016-11-15	31.6889	79.4271	1018.07	45085.5								2016-01-08	1.67532e-05
2016-11-16	31.7	79.3153	1017.15	50194.9								2016-01-09	1.63473e-05
2016-11-17	31.6542	79.1171	1014.32	57960.1								2016-01-10	1.69243e-05
2016-11-18	31.6458	79.7016	1012.27	65123.6								2016-01-11	1.58701e-05
2016-11-19	31.7444	78.8742	1010.56	103462								2016-01-12	1.652e-05
2016-11-21	31.6556	79.9995	1010.88	62271.7								2016-01-13	1.57404e-05
2016-11-22	31.7417	79.9176	1012.13	61852.8								2016-01-14	1.58209e-05
2016-11-23	31.8	79.6696	1013.97	65348.1								2016-01-15	1.63434e-05
2016-11-25	31.6687	79.4538	1006.82	79270.5								2016-01-16	1.68441e-05
2016-11-26	31.725	79.5604	1008.25	62414.1								2016-01-17	1.64007e-05
2016-11-28	31.76	79.5298	1009.62	62276.9								2016-01-18	1.64739e-05
2016-11-29	31.6938	79.0554	1015.67	39755.4								2016-01-19	1.60648e-05
2016-11-30	31.5682	78.5441	1021.39	40511.6								2016-01-20	1.62398e-05
2016-12-01	31.4944	78.1133	1017.89	50495.5								2016-01-21	1.60567e-05
2016-12-04	31.19	79.4973	1016.96	51477.5								2016-01-22	1.66796e-05
2016-12-05	31.3583	78.7999	1019.28	50068.9								2016-01-23	1.54184e-05
2016-12-06	31.3542	79.1668	1018.74	47829.7								2016-01-24	1.57636e-05
2016-12-07	31.3542	79.4225	1022.41	37815.4								2016-01-25	1.56207e-05
2016-12-08	31.3167	78.743	1027.1	38100.7								2016-01-26	1.5888e-05
2016-12-12	31.2647	79.1213	1010.69	59449.5								2016-01-27	1.56293e-05
2016-12-13	31.1625	79.7556	1019.19	40140.8								2016-01-28	1.51682e-05
2016-12-14	31.2583	78.6009	1019.69	48706.2								2016-01-29	1.61747e-05
2016-12-15	31.2125	78.9005	1017.69	49449.9								2016-01-30	1.51925e-05
2016-12-16	31.1292	79.1928	1019.86	43553.4								2016-01-31	1.53165e-05
2016-12-17	31.1542	78.6529	1025.73	38115.7								2016-02-01	1.55305e-05
2016-12-18	31.0833	78.3985	1025.19	44343.3								2016-02-02	1.53575e-05
2016-12-19	31.0333	78.3141	1018.98	52312.8								2016-02-03	1.53343e-05
2016-12-20	30.9773	78.5684	1013.1	64943.7								2016-02-04	1.54919e-05
2016-12-21	30.9958	79.2873	1015.85	46322								2016-02-05	1.5465e-05
2016-12-22	31.0417	78.7228	1020.93	44478.2								2016-02-06	1.49726e-05
2016-12-23	31.0208	78.7688	1021.89	44033.5								2016-02-07	1.58325e-05
2016-12-24	31.0353	78.6632	1021.73	45335.8								2016-02-08	1.60434e-05
2016-12-25	30.9944	78.6218	1018.36	53943.1								2016-02-09	1.62523e-05
2016-12-26	31.0208	78.998	1021.22	45406								2016-02-10	1.62468e-05
2016-12-27	31.0304	78.6885	1021.44	48037								2016-02-11	1.63455e-05
2016-12-28	31.0583	78.9493	1023.43	39647.5								2016-02-12	1.65493e-05
2016-12-29	30.9458	78.8254	1024.68	32179.5								2016-02-13	1.66342e-05
2016-12-30	30.8875	78.2968	1024.72	36810.9								2016-02-14	1.646e-05
2016-12-31	30.9429	77.8479	1023.57	41252								2016-02-15	1.74653e-05
2017-01-02	30.6588	78.3067	1016.03	54478.1								2016-02-16	1.6042e-05
2017-01-03	30.6167	78.3496	1010.56	60594.6								2016-02-17	1.56916e-05
2017-01-04	30.6417	78.1943	1006.55	64430.8								2016-02-18	1.59892e-05
2017-01-05	30.6538	77.9411	1009.57	64034.9								2016-02-19	1.55433e-05
2017-01-09	30.2111	78.2109	1010.94	52577.3								2016-02-20	1.57146e-05
2017-01-10	30.0667	77.6468	1004.23	66379								2016-02-21	1.51619e-05
2017-01-11	30.025	78.0848	1010.93	51404.8								2016-02-22	1.50569e-05
2017-01-12	29.7458	77.4161	1015.3	65816.3								2016-02-23	1.62102e-05
2017-01-13	29.6348	77.681	1002.3	100388								2016-02-24	1.66146e-05
2017-01-14	29.5958	78.3206	1003.24	60814.1								2016-02-25	1.66827e-05
2017-01-15	29.3375	77.5862	1009.5	68606.5								2016-02-26	1.63874e-05
2017-01-16	29.2421	77.9875	1009.49	58803.4								2016-02-27	1.64188e-05
2017-01-17	29.0882	77.8775	1009.48	62734.5								2016-02-28	1.69424e-05
2017-01-18	29.0875	78.2939	1002.85	62064.5								2016-02-29
2017-01-19	29.1208	78.2635	1014.01	50146.5								2016-03-01
2017-01-20	29.1696	78.6502	1019.35	41965.9								2016-03-02
2017-01-21	29.3125	78.5709	1016.84	44149.2								2016-03-03
2017-01-22	29.3917	78.775	1013.88	44704.9								2016-03-04	1.6367e-05
2017-01-23	29.4739	78.1696	1008	55919.7								2016-03-05	1.55692e-05
2017-01-24	29.5375	78.1283	1005.66	58423.3								2016-03-06	1.57487e-05
2017-01-25	29.5125	78.0099	1011.15	53969.1								2016-03-07	1.56378e-05
2017-01-26	29.5208	77.4661	1017.68	51309.9								2016-03-08	1.56796e-05
2017-01-27	29.4217	77.4351	1020.36	50377.5								2016-03-09	1.53401e-05
2017-01-28	29.3833	77.5407	1015.93	56622.6								2016-03-10	1.55605e-05
2017-01-29	29.3667	77.3325	1015.93	55527.5								2016-03-11	1.5036e-05
2017-01-30	29.275	77.3069	1016.97	55586.5								2016-03-12	1.52929e-05
2017-01-31	29.15	77.0436	1017.96	66880.5								2016-03-13	1.58275e-05
2017-02-01	29.0792	77.1918	1018.42	75083.5								2016-03-14	1.46788e-05
2017-02-02	29.0042	77.3531	1017.63	74295.3								2016-03-15	1.51532e-05
2017-02-03	28.8826	77.2208	1013.74	96843.8								2016-03-16	1.52413e-05
2017-02-04	28.9333	77.7681	1009.16	78312.5								2016-03-17	1.61091e-05
2017-02-05	29.0458	77.5901	1003.7	104693								2016-03-18	1.5862e-05
2017-02-06	29.0391	76.7316	1009.38	93665.1								2016-03-19	1.57076e-05
2017-02-07	29.05	77.4916	1003.04	68944.3								2016-03-20	1.55831e-05
2017-02-08	29.0333	77.2916	1006.91	69389.4								2016-03-21	1.60653e-05
2017-02-09	29.0958	77.8742	1005.44	60443.8								2016-03-22	1.75493e-05
2017-02-10	29.1583	77.8549	1008.68	57746.5								2016-03-23	1.77285e-05
2017-02-11	29.3083	77.8023	1014.55	53826.3								2016-03-24	1.71714e-05
2017-02-12	29.4083	77.6327	1018.5	51712.1								2016-03-25	1.65488e-05
2017-02-13	29.4833	77.7292	1019.54	51247								2016-03-26	1.68961e-05
2017-02-14	29.5261	77.8599	1023.05	44954.8								2016-03-27	1.70354e-05
2017-02-15	29.5667	77.4776	1026.92	42818.3								2016-03-28	1.66615e-05
2017-02-16	29.6042	77.2942	1025.21	47925								2016-03-29	1.66459e-05
2017-02-17	29.6417	77.1185	1020.05	55822.3								2016-03-30	1.70162e-05
2017-02-18	29.6375	77.1378	1014.84	65216.6								2016-03-31	1.73739e-05
2017-02-19	29.6125	77.2822	1015.88	57492.8								2016-04-01	1.69986e-05
2017-02-20	29.5875	77.1147	1015.71	58522.4								2016-04-02	1.81051e-05
2017-02-21	29.5583	77.2923	1015.12	58159								2016-04-03	1.77545e-05
2017-02-22	29.6	77.4482	1015	60136.1								2016-04-04	1.69145e-05
2017-03-09	29.7875	77.8039	1008.3	57310								2016-04-05	1.62943e-05
2017-03-10	29.825	77.7761	1004.65	63131.1								2016-04-06	1.66281e-05
2017-03-11	29.8375	77.8399	1007.43	56027.3								2016-04-07	1.62194e-05
2017-03-12	29.8458	77.0456	1008.05	63078.9								2016-04-08	1.68271e-05
2017-03-13	29.8409	77.1358	1012.47	59458.4								2016-04-09	1.71938e-05
2017-03-14	29.7875	77.4298	1018.58	52312.7								2016-04-10	1.59924e-05
2017-03-15	29.7625	77.1838	1017.74	53466.8								2016-04-11	1.61781e-05
2017-03-16	29.7792	77.2283	1015.24	55333.7								2016-04-12	1.6432e-05
2017-03-17	29.7625	77.5689	1013.2	56739.2								2016-04-13	1.66368e-05
2017-03-18	29.8333	77.2068	1011.15	83260.7								2016-04-14	1.67293e-05
2017-03-19	29.7833	77.364	1008.56	85863.2								2016-04-15	1.66039e-05
2017-03-20	29.8583	77.3093	1007.51	81982.7								2016-04-16	1.58737e-05
2017-03-21	29.85	77.6795	1004.05	71442.9								2016-04-17	1.67783e-05
2017-03-22	29.9125	77.7762	1008.04	68756.3								2016-04-18	1.65444e-05
2017-03-23	29.95	78.3067	1012.15	61160.6								2016-04-19	1.70393e-05
2017-03-24	29.9957	78.9872	1013.82	53185.6								2016-04-20	1.64701e-05
2017-03-25	29.9958	78.963	1013.48	55313.8								2016-04-21	1.58445e-05
2017-03-26	30.0667	78.6821	1011.14	59604.1								2016-04-22	1.59486e-05
2017-03-27	30.1542	78.7042	1011.59	57548.9								2016-04-23	1.6563e-05
2017-03-28	30.1696	77.9397	1014.32	54976								2016-04-24	1.61029e-05
2017-03-29	30.1542	77.5492	1014.63	56867.8								2016-04-25	1.59988e-05
2017-03-30	30.1526	77.7111	1015.8	53967.6								2016-04-26	1.56542e-05
2017-03-31	30.1708	77.6672	1016.12	59519.7								2016-04-27	1.5691e-05
2017-04-01	30.175	77.6597	1010.28	68197.9								2016-04-28	1.61002e-05
2017-04-02	30.2042	77.4313	1005.32	96431								2016-04-29	1.59804e-05
2017-04-03	30.2111	76.7866	1004.67	81318								2016-04-30	1.52984e-05
2017-04-07	30.2	78.172	1009.92	66155.6								2016-05-01	1.60683e-05
2017-04-11	30.3625	78.3976	1010.65	71527.6								2016-05-02	1.5484e-05
2017-04-12	30.375	78.4602	1010.12	62480.8								2016-05-03	1.57774e-05
2017-04-13	30.4208	78.8772	1007.95	65529								2016-05-04	1.5173e-05
2017-04-14	30.4625	78.6462	1008.36	70498.7								2016-05-05	1.50463e-05
2017-04-15	30.5167	78.0516	1008.35	77537.1								2016-05-06	1.43093e-05
2017-04-18	30.5389	78.8723	1001.9	97784.8								2016-05-07	1.46532e-05
2017-04-19	30.5583	77.9274	1005.21	66729.1								2016-05-08	1.48211e-05
2017-04-20	30.5042	76.7877	1014.41	60696.8								2016-05-09	1.45657e-05
2017-04-21	30.3917	76.8468	1018.86	53482.4								2016-05-10	1.50859e-05
2017-04-22	30.2875	76.8228	1015.82	61824.9								2016-05-11	1.44267e-05
2017-04-23	30.2875	77.5321	1013.36	64356.7								2016-05-12	1.51287e-05
2017-04-24	30.2875	77.5239	1013.15	64190.9								2016-05-13	1.57384e-05
2017-04-25	30.3412	77.4713	1010.64	69952								2016-05-14	1.49728e-05
2017-04-26	30.3824	77.5115	1006.99	97241.7								2016-05-15	1.54889e-05
2017-04-27	30.3667	77.5863	1006.25	88597.3								2016-05-16	1.46335e-05
2017-04-28	30.3792	77.6158	1004.91	75455.9								2016-05-17	1.48402e-05
2017-04-29	30.387	77.9934	1004.35	64619.9								2016-05-18	1.47263e-05
2017-04-30	30.3958	77.7937	1005.52	63786.6								2016-05-19	1.53445e-05
2017-05-01	30.4083	77.6243	1008.35	70838								2016-05-20	1.5795e-05
2017-05-02	30.4833	77.4415	1010.21	73884								2016-05-21	1.5402e-05
2017-05-03	30.4625	78.587	1010.87	61070.3								2016-05-22	1.52597e-05
2017-05-04	30.4875	79.1298	1009.79	62845.4								2016-05-23	1.54229e-05
2017-05-05	30.5208	79.2546	1008.45	61132.3								2016-05-24	1.58345e-05
2017-05-06	30.4833	79.6925	1006.69	63003.8								2016-05-25	1.57286e-05
2017-05-07	30.5667	79.5826	1003.68	64941.9								2016-05-26	1.58527e-05
2017-05-08	30.675	78.6097	1001.92	77220.1								2016-05-27	1.49484e-05
2017-05-09	30.6625	78.8861	1008.98	62309.4								2016-05-28	1.55273e-05
2017-05-10	30.6857	78.6156	1004.67	69441.6								2016-05-29	1.54356e-05
2017-05-11	30.6792	79.3902	1008.96	80142.6								2016-05-30	1.62053e-05
2017-05-12	30.6625	79.1455	1008.95	65189.4								2016-05-31	1.52882e-05
2017-05-13	30.6375	79.5955	1008.45	58941.9								2016-06-01	1.67334e-05
2017-05-14	30.7417	79.0812	1014.07	55335.4								2016-06-02	1.59341e-05
2017-05-15	30.925	79.185	1014.73	59288								2016-06-03	1.52484e-05
2017-05-16	30.9125	79.6894	1013.23	53466								2016-06-04	1.48519e-05
2017-05-17	30.9542	78.7839	1010.64	59737.3								2016-06-05	1.49856e-05
2017-05-18	30.95	79.8362	1008.18	57312.4								2016-06-06	1.50489e-05
2017-05-19	30.987	79.0401	1008.2	74400.4								2016-06-07	1.51962e-05
2017-05-20	30.9958	79.0353	1008.21	75705.4								2016-06-08	1.5131e-05
2017-05-21	30.9708	79.5848	1007.08	55864								2016-06-09	1.55684e-05
2017-05-22	31.1208	79.0539	1009.15	58537.8								2016-06-10	1.57255e-05
2017-05-23	31.1	79.0368	1010.06	61001.6								2016-06-11	1.55682e-05
2017-05-24	31.1542	78.8572	1009.52	62329.5								2016-06-12	1.51695e-05
2017-05-25	31.1833	78.9683	1007.09	66659.8								2016-06-13	1.63887e-05
2017-05-26	31.2043	78.8441	1007.72	57738.6								2016-06-14	1.65146e-05
2017-05-27	31.1583	78.9535	1010.04	58119.8								2016-06-15	1.66114e-05
2017-05-28	31.075	79.3901	1011.07	52466.5								2016-06-16	1.7172e-05
2017-05-29	31.2625	78.7626	1009.73	57919.2								2016-06-17	1.65272e-05
2017-05-30	31.2478	78.9596	1010.57	61059.7								2016-06-18	1.6496e-05
2017-05-31	31.3167	78.964	1013.1	60032.4								2016-06-19	1.5985e-05
2017-06-01	31.3208	79.1425	1012.76	58413.3								2016-06-20	1.55831e-05
2017-06-02	31.275	79.6344	1010.63	60095.8								2016-06-21	1.52515e-05
2017-06-03	31.3708	79.4208	1007.75	63238.9								2016-06-22	1.55558e-05
2017-06-04	31.4167	79.3852	1006.54	65627								2016-06-23	1.55979e-05
2017-06-05	31.5208	79.1619	1004.11	69255.7								2016-06-24
2017-06-06	31.5833	79.2874	1003.89	68775.1								2016-06-25
2017-06-07	31.6273	79.2594	1006.39	67666.2								2016-06-26
2017-06-08	31.5647	79.5386	1008.69	64397.1								2016-06-27
2017-06-09	31.6917	79.159	1007.75	67124.2								2016-06-28
2017-06-10	31.6083	79.6928	1008.32	63537.7								2016-06-29
2017-06-11	31.575	80.034	1007.07	59925.2								2016-06-30
2017-06-12	31.7524	79.5188	1007.79	59560.4								2016-07-01
2017-06-13	31.8	79.5923	1007.64	63538.2								2016-07-02
2017-06-14	31.7783	79.7714	1007.21	64265.7								2016-07-03
2017-06-16	31.7056	80.5386	1006.4	67692.5								2016-07-04
2017-06-17	31.725	80.717	1004.32	67828.2								2016-07-05
2017-06-18	32.0167	79.8104	1007.48	52241.9								2016-07-06
2017-06-19	32.0917	79.4233	1010.64	51354.5								2016-07-07
2017-06-20	32.0417	79.6172	1011.26	57182.1								2016-07-08
2017-06-21	32.0792	79.879	1008.71	63508.8								2016-07-09
2017-06-22	32.0958	80.0091	1009.33	60906.2								2016-07-10
2017-06-23	32.225	79.5484	1010.24	63348.7								2016-07-11
2017-06-25	32.0533	80.7599	1005.84	71022.2								2016-07-12
2017-06-26	32.2792	80.154	1004.69	73085.3								2016-07-13
2017-06-27	32.2636	80.4648	1002.31	88613.2								2016-07-14
2017-06-28	32.35	80.1367	1008.66	93633.5								2016-07-15
2017-06-29	32.3	80.5714	1001.81	81801								2016-07-16
2017-06-30	32.4208	80.3618	1002.53	75960.2								2016-07-17
2017-07-01	32.5625	79.9745	1004.56	65616								2016-07-18
2017-07-02	32.5208	80.0597	1004.51	67454.6								2016-07-19
2017-07-03	32.6333	79.7152	1007.83	59001.1								2016-07-20
2017-07-04	32.5917	80.1375	1009.83	57143.6								2016-07-21
2017-07-05	32.5417	80.2906	1009.74	58852.9								2016-07-22
2017-07-06	32.5583	80.0781	1010.11	61621.9								2016-07-23
2017-07-07	32.513	80.4843	1009.62	62980.6								2016-07-24
2017-07-08	32.5	80.7573	1007.64	70161.8								2016-07-25
2017-07-09	32.5643	80.7362	1006.7	68731.7								2016-07-26
2017-07-10	32.6833	80.35	1006.46	71582.1								2016-07-27
2017-07-11	32.7	80.4437	1007.41	66972								2016-07-28
2017-07-12	32.6625	80.7034	1005.32	68422.2								2016-07-29
2017-07-13	32.6167	81.0484	1003.1	68216.6								2016-07-30
2017-07-14	32.719	80.9832	1001.24	74881.2								2016-07-31
2017-07-15	32.7208	81.1469	1001.83	73817.1								2016-08-01
2017-07-16	32.8417	80.7535	1005.07	54251.3								2016-08-02
2017-07-17	32.8917	80.1866	1008.03	49169.5								2016-08-03
2017-07-18	32.875	80.1281	1009.69	54013.3								2016-08-04
2017-07-19	32.7375	80.6236	1009.14	58007.5								2016-08-05
2017-07-20	32.7375	80.5851	1005.76	62088.7								2016-08-06
2017-07-21	32.6958	80.7839	1005.13	61756.2								2016-08-07
2017-07-22	32.7333	80.6704	1006.37	59000.9								2016-08-08
2017-07-23	32.6792	81.1964	1006.28	62970.5								2016-08-09
2017-07-24	32.8625	80.75	1008.46	72399.5								2016-08-10
2017-07-25	32.9542	80.9753	1008.45	58759.2								2016-08-11
2017-07-26	33.0043	80.6657	1008.44	61286.3								2016-08-12
2017-07-27	33.0625	80.2107	1001.86	70914.4								2016-08-13	1.90273e-05
2017-07-28	32.95	80.6978	1005.75	66683.4								2016-08-14	2.05396e-05
2017-07-31	33.1	80.7312	1006.75	60315.1								2016-08-15	1.92529e-05
2017-08-01	33.18	80.4791	1007.7	59485.5								2016-08-16	1.89502e-05
2017-08-02	33.025	81.2487	1009.08	59220.3								2016-08-17	1.85871e-05
2017-08-06	33.3176	80.7936	1002.83	74831.8								2016-08-18	1.86731e-05
2017-08-07	33.4583	80.2676	1003.65	73073.6								2016-08-19	1.87674e-05
2017-08-08	33.4625	80.5358	1004.77	72410.5								2016-08-20	1.71853e-05
2017-08-09	33.4824	80.7758	1004.87	70857								2016-08-21	1.73234e-05
2017-08-10	33.4412	81.074	1003.74	70881.7								2016-08-22	1.8123e-05
2017-08-11	33.7333	80.2161	1005.7	62890.2								2016-08-23	1.8049e-05
2017-08-12	33.7792	79.9217	1005.28	61945.2								2016-08-24	1.71917e-05
2017-08-13	33.6958	79.8209	1006.77	61888.3								2016-08-25	1.79208e-05
2017-08-14	33.725	79.9317	1008.72	60017.5								2016-08-26	1.88957e-05
2017-08-16	33.5	80.9602	1006.88	62106.7								2016-08-27	1.79205e-05
2017-08-22	33.6733	80.2924	1006.61	57665.1								2016-08-28	1.72678e-05
2017-08-23	33.6958	80.3291	1007.75	58138.8								2016-08-29	1.70602e-05
2017-08-24	33.7958	81.3361	1012.03	52112.7								2016-08-30	1.76202e-05
2017-08-25	33.8478	80.728	1012.43	52161.8								2016-08-31	2.53082e-05
2017-08-26	33.6429	81.5411	1010	51329.4								2016-09-01	4.42046e-05
2017-08-27	33.8542	80.9804	1008.23	60454.5								2016-09-02	5.14327e-05
2017-08-28	33.925	80.8185	1006.55	67087.1								2016-09-03	4.84806e-05
2017-08-29	33.9125	81.0512	1005.63	65131.5								2016-09-04	5.96804e-05
2017-08-30	34.0444	80.5249	1007.83	59057.9								2016-09-05	5.77524e-05
2017-09-01	33.4923	83.0173	1007.29	71383.8								2016-09-06	6.41068e-05
2017-09-02	33.7	82.24	1005.07	76504.7								2016-09-07	5.15616e-05
2017-09-03	33.9083	81.1903	1004.48	57573								2016-09-08	5.13901e-05
2017-09-04	33.7292	81.8186	1009.89	53832.1								2016-09-09	5.76163e-05
2017-09-05	33.6261	82.026	1012.8	51851.6								2016-09-10	5.77648e-05
2017-09-06	33.5958	81.8811	1011.59	56394.1								2016-09-11	5.6852e-05
2017-09-07	33.6083	81.7331	1006.83	75163								2016-09-12	5.47494e-05
2017-09-08	33.6957	81.2292	1004.53	69123.5								2016-09-13	5.17771e-05
2017-09-09	33.8208	80.2677	1002.78	85485.7								2016-09-14	5.4631e-05
2017-09-10	33.8	80.1507	1008.21	119778								2016-09-15	5.34092e-05
2017-09-11	33.8167	79.7827	1008.2	83383.6								2016-09-16	5.02409e-05
2017-09-12	33.7304	80.1561	1005.27	58356.7								2016-09-17	5.27525e-05
2017-09-13	33.7083	80.4352	1012.78	54378								2016-09-18	5.48733e-05
2017-09-14	33.7333	80.1037	1010.78	60702.6								2016-09-19	5.52065e-05
2017-09-15	33.6625	80.7023	1006.81	63924.2								2016-09-20	5.44437e-05
2017-09-16	33.625	81.0863	1004.93	63917.9								2016-09-21	4.96641e-05
2017-09-17	33.7167	80.8286	1008.09	56867.7								2016-09-22	5.11403e-05
2017-09-18	33.7375	80.4351	1009.71	57109.9								2016-09-23	5.04786e-05
2017-09-19	33.7292	80.1668	1005	66646.4								2016-09-24	5.17658e-05
2017-09-20	33.725	79.9334	1006.12	56413.4								2016-09-25	5.27001e-05
2017-09-21	33.613	79.6335	1012.43	54891.6								2016-09-26	3.86851e-05
2017-09-22	33.5167	79.6045	1014.57	52828.7								2016-09-27	4.00759e-05
2017-09-23	33.4625	79.6488	1014.44	54830.6								2016-09-28	3.87826e-05
2017-09-24	33.425	80.0519	1010.94	56988.8								2016-09-29	3.63276e-05
2017-09-25	33.4875	80.0637	1009.39	58216.8								2016-09-30	3.83666e-05
2017-09-26	33.4783	80.0532	1010.89	54407.4								2016-10-01	3.8657e-05
2017-09-27	33.413	80.5786	1012.5	50731.1								2016-10-02	3.855e-05
2017-09-28	33.4458	80.3938	1014.46	46693.4								2016-10-03	3.81517e-05
2017-09-29	33.3917	80.5018	1012.96	48721.7								2016-10-04	3.67428e-05
2017-09-30	33.375	80.3654	1011.08	51272.8								2016-10-05	3.63534e-05
2017-10-01	33.3917	80.1359	1012.66	52609.8								2016-10-06	3.85255e-05
2017-10-02	33.4053	80.0612	1014.81	52272.7								2016-10-07	3.87801e-05
2017-10-03	33.4292	80.0462	1014.36	51772.6								2016-10-08	3.67061e-05
2017-10-04	33.4292	80.301	1015.36	48493.4								2016-10-09	4.00494e-05
2017-10-05	33.4208	80.5632	1011.86	52653.6								2016-10-10	3.12428e-05
2017-10-06	33.3909	80.6805	1001.87	70859.4								2016-10-11	3.30141e-05
2017-10-07	33.4125	80.2255	1008.39	47239.1								2016-10-12	3.49841e-05
2017-10-08	33.3875	79.7416	1011.59	49297.2								2016-10-13	3.32841e-05
2017-10-09	33.325	79.5349	1010.63	62229.1								2016-10-14	3.48304e-05
2017-10-10	33.2875	79.2383	1011.92	58652.5								2016-10-15	3.57863e-05
2017-10-11	33.25	79.8378	1015	49345.8								2016-10-16	3.77737e-05
2017-10-12	33.0667	81.2038	1017.87	41115								2016-10-17	3.9046e-05
2017-10-13	33.0565	80.9972	1018.49	42918.1								2016-10-18	3.79559e-05
2017-10-14	33.0542	81.2788	1019.08	39197.6								2016-10-19	3.78068e-05
2017-10-15	33.1042	81.0652	1019.99	38356.5								2016-10-20	3.7436e-05
2017-10-16	32.9509	80.8715	1019.84	42017.4								2016-10-21	3.86787e-05
2017-10-17	32.7433	81.0813	1017.45	45385.2								2016-10-22	3.89125e-05
2017-10-18	33.0204	80.327	1013.49	52866.9								2016-10-23	4.00773e-05
2017-10-19	33.0279	79.7209	1011.33	57565.1								2016-10-24	3.82022e-05
2017-10-20	33.133	80.3853	1011.96	51095.3								2016-10-25	4.11526e-05
2017-10-21	33.2417	81.006	1013.82	46320.1								2016-10-26	3.95442e-05
2017-10-22	33.3286	80.4076	1012.25	56890.4								2016-10-27	3.80573e-05
2017-10-23	33.2882	80.268	1003.78	51005.9								2016-10-28	4.0239e-05
2017-10-24	33.2125	79.8766	1006.8	48274.8								2016-10-29	3.8851e-05
2017-10-25	33.1667	79.2539	1013.76	43267								2016-10-30	3.73593e-05
2017-10-26	33.0667	79.3507	1018.55	41108.8								2016-10-31	4.1316e-05
2017-10-27	32.9792	79.3991	1011.59	57685.3								2016-11-01	4.17553e-05
2017-10-28	32.9458	79.6568	1009.17	46348.8								2016-11-02	3.97843e-05
2017-10-29	32.9042	79.7399	1004.54	56260.8								2016-11-03	3.37142e-05
2017-10-30	32.9542	79.2414	1006.2	57198.3								2016-11-04	3.14223e-05
2017-10-31	32.9217	79.3814	1013.39	44765								2016-11-05	3.22254e-05
2017-11-01	32.8333	78.9924	1015.94	46250.1								2016-11-06	3.20817e-05
2017-11-02	32.7958	79.0978	1015.35	48105								2016-11-07	2.97521e-05
2017-11-03	32.7136	79.192	1011.38	53226.7								2016-11-08	3.20335e-05
2017-11-04	32.6833	79.5729	1011.18	50542.7								2016-11-09	3.11125e-05
2017-11-05	32.7	79.3146	1007.64	87967.5								2016-11-10	2.95767e-05
2017-11-06	32.6958	79.4015	1001.46	70706.1								2016-11-11	3.08096e-05
2017-11-07	32.5417	78.3529	1004.16	78676.7								2016-11-12	3.08604e-05
2017-11-08	32.4583	78.5917	1008.78	58438								2016-11-13	2.98669e-05
2017-11-09	32.3792	78.4061	1012.9	63273.8								2016-11-14	3.07541e-05
2017-11-10	32.3182	78.4382	1009.89	67109.6								2016-11-15	3.15679e-05
2017-11-11	32.1833	79.5485	1006.52	54460.5								2016-11-16	3.23497e-05
2017-11-12	32.2708	79.2293	1003.55	68452.5								2016-11-17	2.95883e-05
2017-11-13	32.2818	78.9103	1007.95	64738.7								2016-11-18	2.8968e-05
2017-11-14	32.1773	78.8111	1007.93	53228.7								2016-11-19	2.95307e-05
2017-11-15	32.1458	78.548	1003.48	62195.6								2016-11-20	2.92414e-05
2017-11-16	32.1292	79.2608	1005.02	50971.2								2016-11-21	3.02133e-05
2017-11-17	32.1125	79.4992	1005.8	46603.5								2016-11-22	3.18897e-05
2017-11-18	32.075	79.4229	1006.67	49305.9								2016-11-23	3.2205e-05
2017-11-19	32.075	78.9035	1006.7	53463.8								2016-11-24	3.14321e-05
2017-11-20	32.1222	78.4292	1012.23	48389.9								2016-11-25	3.33125e-05
2017-11-21	31.9353	78.4367	1014.21	54756.8								2016-11-26	3.14405e-05
2017-11-22	31.9292	78.2512	1014.53	54545								2016-11-27	3.51775e-05
2017-11-23	31.9167	79.0213	1014.82	48290.3								2016-11-28	3.25248e-05
2017-11-24	31.8917	78.7967	1015.65	48249.9								2016-11-29	3.42787e-05
2017-11-25	31.9833	78.3697	1014.19	55009.6								2016-11-30	3.17328e-05
2017-11-27	31.5412	79.4446	1013.2	42924.7								2016-12-01	3.2595e-05
2017-11-28	31.6	78.7817	1012.23	49651.2								2016-12-02	3.27173e-05
2017-11-29	31.4294	78.1056	1004.78	112936								2016-12-03	3.62717e-05
2017-12-02	31.2	78.4291	1003.42	58347.9								2016-12-04	3.41217e-05
2017-12-04	30.9353	79.3456	1018.77	38307.6								2016-12-05	3.38673e-05
2017-12-05	30.9917	78.6201	1025.38	35292.2								2016-12-06	3.50903e-05
2017-12-06	30.9417	79.4492	1027.92	29251.8								2016-12-07	3.52776e-05
2017-12-07	30.9833	79.8063	1025.47	30012.9								2016-12-08	3.24839e-05
2017-12-08	31.0714	79.0377	1016.76	54001.3								2016-12-09	3.26169e-05
2017-12-09	31.0208	79.1456	1005.18	59401.8								2016-12-10	3.31758e-05
2017-12-10	30.9542	78.2468	1011.75	64202.3								2016-12-11	3.11309e-05
2017-12-11	30.8786	77.4419	1007.35	140078								2016-12-12	3.17421e-05
2017-12-13	30.0265	79.721	1013	48878.3								2016-12-13	3.27155e-05
2017-12-14	30.0446	79.2949	1010.24	53391								2016-12-14	3.17477e-05
2017-12-15	30.0417	78.5249	1000.78	98531								2016-12-15	3.14117e-05
2017-12-16	30.0467	78.4353	1000.61	63610.2								2016-12-16	3.15276e-05
2017-12-17	30.1231	78.1421	1006.47	55569								2016-12-17	3.0882e-05
2017-12-18	30.3042	79.0413	1014.97	42790.6								2016-12-18	3.15355e-05
2017-12-19	30.2792	78.5607	1021.63	37151.2								2016-12-19	3.36092e-05
2017-12-20	30.0792	78.826	1022.09	36716.4								2016-12-20	3.51653e-05
2017-12-21	30.05	78.7897	1021.51	35178								2016-12-21	3.378e-05
2017-12-22	30.0333	79.2966	1016.64	35681.3								2016-12-22	3.43533e-05
2017-12-23	30.1042	78.9249	1020.64	33657.2								2016-12-23	3.23795e-05
2017-12-24	30.225	78.383	1022.8	36446.3								2016-12-24	3.31457e-05
2017-12-25	30.3	77.8167	1022.89	41023.4								2016-12-25	3.44118e-05
[truncated: 371 more rows]
